# Supplementary material for: A dynamics and stability framework for avian jumping take-off
Source: R Soc Open Sci. 2018 Oct 31;5(10):181544. doi: 10.1098/rsos.181544 (PMC6227979; doi:10.1098/rsos.181544)
Supplement: Tabulated data sets for graphs in figures 5, 11, S2, S4, S5 [file rsos181544supp10.xlsx]

## Sheet: figure 5
figure 5		yb'	1			yb'	1			yb'	1
		T'	-1			T'	0			T'	1
	theta	xbaft	xbfore		theta	xbaft	xbfore		theta	xbaft	xbfore
	0	#DIV/0!	#DIV/0!		0	#DIV/0!	#DIV/0!		0	#DIV/0!	#DIV/0!
	1	114.589	115.589		1	57.29	58.29		1	-0.00872687	0.991273
	2	57.29	58.29		2	28.6363	29.6363		2	-0.0174551	0.982545
	3	38.1885	39.1885		3	19.0811	20.0811		3	-0.0261859	0.973814
	4	28.6363	29.6363		4	14.3007	15.3007		4	-0.0349208	0.965079
	5	22.9038	23.9038		5	11.4301	12.4301		5	-0.0436609	0.956339
	6	19.0811	20.0811		6	9.51436	10.5144		6	-0.0524078	0.947592
	7	16.3499	17.3499		7	8.14435	9.14435		7	-0.0611626	0.938837
	8	14.3007	15.3007		8	7.11537	8.11537		8	-0.0699268	0.930073
	9	12.7062	13.7062		9	6.31375	7.31375		9	-0.0787017	0.921298
	10	11.4301	12.4301		10	5.67128	6.67128		10	-0.0874887	0.912511
	11	10.3854	11.3854		11	5.14455	6.14455		11	-0.096289	0.903711
	12	9.51436	10.5144		12	4.70463	5.70463		12	-0.105104	0.894896
	13	8.77689	9.77689		13	4.33148	5.33148		13	-0.113936	0.886064
	14	8.14435	9.14435		14	4.01078	5.01078		14	-0.122785	0.877215
	15	7.59575	8.59575		15	3.73205	4.73205		15	-0.131652	0.868348
	16	7.11537	8.11537		16	3.48741	4.48741		16	-0.140541	0.859459
	17	6.69116	7.69116		17	3.27085	4.27085		17	-0.149451	0.850549
	18	6.31375	7.31375		18	3.07768	4.07768		18	-0.158384	0.841616
	19	5.97576	6.97576		19	2.90421	3.90421		19	-0.167343	0.832657
	20	5.67128	6.67128		20	2.74748	3.74748		20	-0.176327	0.823673
	21	5.39552	6.39552		21	2.60509	3.60509		21	-0.185339	0.814661
	22	5.14455	6.14455		22	2.47509	3.47509		22	-0.19438	0.80562
	23	4.91516	5.91516		23	2.35585	3.35585		23	-0.203452	0.796548
	24	4.70463	5.70463		24	2.24604	3.24604		24	-0.212557	0.787443
	25	4.51071	5.51071		25	2.14451	3.14451		25	-0.221695	0.778305
	26	4.33148	5.33148		26	2.0503	3.0503		26	-0.230868	0.769132
	27	4.1653	5.1653		27	1.96261	2.96261		27	-0.240079	0.759921
	28	4.01078	5.01078		28	1.88073	2.88073		28	-0.249328	0.750672
	29	3.86671	4.86671		29	1.80405	2.80405		29	-0.258618	0.741382
	30	3.73205	4.73205		30	1.73205	2.73205		30	-0.267949	0.732051
	31	3.60588	4.60588		31	1.66428	2.66428		31	-0.277325	0.722675
	32	3.48741	4.48741		32	1.60033	2.60033		32	-0.286745	0.713255
	33	3.37594	4.37594		33	1.53986	2.53986		33	-0.296213	0.703787
	34	3.27085	4.27085		34	1.48256	2.48256		34	-0.305731	0.694269
	35	3.17159	4.17159		35	1.42815	2.42815		35	-0.315299	0.684701
	36	3.07768	4.07768		36	1.37638	2.37638		36	-0.32492	0.67508
	37	2.98868	3.98868		37	1.32704	2.32704		37	-0.334595	0.665405
	38	2.90421	3.90421		38	1.27994	2.27994		38	-0.344328	0.655672
	39	2.82391	3.82391		39	1.2349	2.2349		39	-0.354119	0.645881
	40	2.74748	3.74748		40	1.19175	2.19175		40	-0.36397	0.63603
	41	2.67462	3.67462		41	1.15037	2.15037		41	-0.373885	0.626115
	42	2.60509	3.60509		42	1.11061	2.11061		42	-0.383864	0.616136
	43	2.53865	3.53865		43	1.07237	2.07237		43	-0.39391	0.60609
	44	2.47509	3.47509		44	1.03553	2.03553		44	-0.404026	0.595974
	45	2.41421	3.41421		45	1	2		45	-0.414214	0.585786
	46	2.35585	3.35585		46	0.965689	1.96569		46	-0.424475	0.575525
	47	2.29984	3.29984		47	0.932515	1.93252		47	-0.434812	0.565188
	48	2.24604	3.24604		48	0.900404	1.9004		48	-0.445229	0.554771
	49	2.1943	3.1943		49	0.869287	1.86929		49	-0.455726	0.544274
	50	2.14451	3.14451		50	0.8391	1.8391		50	-0.466308	0.533692
	51	2.09654	3.09654		51	0.809784	1.80978		51	-0.476976	0.523024
	52	2.0503	3.0503		52	0.781286	1.78129		52	-0.487733	0.512267
	53	2.00569	3.00569		53	0.753554	1.75355		53	-0.498582	0.501418
	54	1.96261	2.96261		54	0.726543	1.72654		54	-0.509525	0.490475
	55	1.92098	2.92098		55	0.700208	1.70021		55	-0.520567	0.479433
	56	1.88073	2.88073		56	0.674509	1.67451		56	-0.531709	0.468291
	57	1.84177	2.84177		57	0.649408	1.64941		57	-0.542956	0.457044
	58	1.80405	2.80405		58	0.624869	1.62487		58	-0.554309	0.445691
	59	1.76749	2.76749		59	0.600861	1.60086		59	-0.565773	0.434227
	60	1.73205	2.73205		60	0.57735	1.57735		60	-0.57735	0.42265
	61	1.69766	2.69766		61	0.554309	1.55431		61	-0.589045	0.410955
	62	1.66428	2.66428		62	0.531709	1.53171		62	-0.600861	0.399139
	63	1.63185	2.63185		63	0.509525	1.50953		63	-0.612801	0.387199
	64	1.60033	2.60033		64	0.487733	1.48773		64	-0.624869	0.375131
	65	1.56969	2.56969		65	0.466308	1.46631		65	-0.63707	0.36293
	66	1.53986	2.53986		66	0.445229	1.44523		66	-0.649408	0.350592
	67	1.51084	2.51084		67	0.424475	1.42447		67	-0.661886	0.338114
	68	1.48256	2.48256		68	0.404026	1.40403		68	-0.674509	0.325491
	69	1.45501	2.45501		69	0.383864	1.38386		69	-0.687281	0.312719
	70	1.42815	2.42815		70	0.36397	1.36397		70	-0.700208	0.299792
	71	1.40195	2.40195		71	0.344328	1.34433		71	-0.713293	0.286707
	72	1.37638	2.37638		72	0.32492	1.32492		72	-0.726543	0.273457
	73	1.35142	2.35142		73	0.305731	1.30573		73	-0.739961	0.260039
	74	1.32704	2.32704		74	0.286745	1.28675		74	-0.753554	0.246446
	75	1.30323	2.30323		75	0.267949	1.26795		75	-0.767327	0.232673
	76	1.27994	2.27994		76	0.249328	1.24933		76	-0.781286	0.218714
	77	1.25717	2.25717		77	0.230868	1.23087		77	-0.795436	0.204564
	78	1.2349	2.2349		78	0.212557	1.21256		78	-0.809784	0.190216
	79	1.2131	2.2131		79	0.19438	1.19438		79	-0.824336	0.175664
	80	1.19175	2.19175		80	0.176327	1.17633		80	-0.8391	0.1609
	81	1.17085	2.17085		81	0.158384	1.15838		81	-0.854081	0.145919
	82	1.15037	2.15037		82	0.140541	1.14054		82	-0.869287	0.130713
	83	1.13029	2.13029		83	0.122785	1.12278		83	-0.884725	0.115275
	84	1.11061	2.11061		84	0.105104	1.1051		84	-0.900404	0.099596
	85	1.09131	2.09131		85	0.0874887	1.08749		85	-0.916331	0.0836688
	86	1.07237	2.07237		86	0.0699268	1.06993		86	-0.932515	0.0674849
	87	1.05378	2.05378		87	0.0524078	1.05241		87	-0.948965	0.0510354
	88	1.03553	2.03553		88	0.0349208	1.03492		88	-0.965689	0.0343112
	89	1.01761	2.01761		89	0.0174551	1.01746		89	-0.982697	0.0173027
	90	1	2		90	6.12574e-17	1		90	-1	0

## Sheet: figure 11
figure 9
Soft ground, k=1kN/m													Medium ground, k=40kN/m													Hard ground, k=80kN/m
time (s)	toe tip force (N)	heel tip force (N)	Vertical ground reaction force, N	toe tip impulse (Ns)	heel tip impulse (Ns)	Vertical impulse (Ns)	Body vertical acceleration (ms^-2)	Hoirzontal body position (m)	Vertical body position (m)	Body angular displacement (rad)			time (s)	toe tip force (N)	heel tip force (N)	Vertical ground reaction force, N	toe tip impulse (Ns)	heel tip impulse (Ns)	Vertical impulse (Ns)	Body vertical acceleration (ms^-2)	Horizontal body position (m)	Vertical body position (m)	Body angular displacement (rad)			time (s)	toe tip force (N)	heel tip force (N)	Vertical ground reaction force, N	toe tip impulse (Ns)	heel tip impulse (Ns)	Vertical impulse (Ns)	Body vertical acceleration (ms^-2)	Horizontal body position (m)	Vertical body position (m)	Body angular displacement (rad)
0	4.06342e-14	2.77556e-14	6.83897e-14	0	0	0	-9.81	0.0907	0.0989153	0			0	8.12683e-13	5.55112e-13	1.36779e-12	0	0	0	-9.81	0.0907	0.0989153	0			0	1.62537e-12	1.11022e-12	2.73559e-12	0	0	0	-9.81	0.0907	0.0989153	0
1e-05	13.6717	0	13.6717	0.000113831	4.62593e-20	0.000113831	27.6756	0.0907	0.0989153	-4.27053e-07			1e-05	60.9158	0	60.9158	0.000508204	9.25186e-19	0.000508204	94.1214	0.0907	0.0989153	-4.24817e-07			1e-05	85.9778	0	85.9778	0.000718057	1.85037e-18	0.000718057	129.369	0.0907	0.0989153	-4.23626e-07
2e-05	13.7193	0	13.7193	0.000250777	4.62593e-20	0.000250777	9.58883	0.0907001	0.0989153	-2.01712e-06			2e-05	60.8499	0	60.8499	0.00111699	9.25186e-19	0.00111699	75.8752	0.0907001	0.0989153	-2.0061e-06			2e-05	85.6766	0	85.6766	0.00157627	1.85037e-18	0.00157627	110.792	0.0907001	0.0989153	-2.00025e-06
3e-05	13.7658	0	13.7658	0.000388205	4.62593e-20	0.000388205	9.64821	0.0907002	0.0989153	-4.62859e-06			3e-05	60.7806	0	60.7806	0.00172515	9.25186e-19	0.00172515	75.7715	0.0907002	0.0989154	-4.60252e-06			3e-05	85.3722	0	85.3722	0.00243153	1.85037e-18	0.00243153	110.358	0.0907002	0.0989154	-4.5887e-06
4e-05	13.8092	0	13.8092	0.000526083	4.62593e-20	0.000526083	9.70337	0.0907004	0.0989153	-8.20026e-06			4e-05	60.6974	0	60.6974	0.00233255	9.25186e-19	0.00233255	75.6487	0.0907004	0.0989154	-8.15311e-06			4e-05	85.0503	0	85.0503	0.00328365	1.85037e-18	0.00328365	109.9	0.0907004	0.0989154	-8.12817e-06
5e-05	13.8494	0	13.8494	0.000664378	4.62593e-20	0.000664378	9.75455	0.0907007	0.0989153	-1.26746e-05			5e-05	60.6012	0	60.6012	0.00293906	9.25186e-19	0.00293906	75.508	0.0907007	0.0989154	-1.26006e-05			5e-05	84.712	0	84.712	0.00413248	1.85037e-18	0.00413248	109.418	0.0907007	0.0989155	-1.25615e-05
6e-05	13.8868	0	13.8868	0.000803061	4.62593e-20	0.000803061	9.80198	0.0907009	0.0989153	-1.79975e-05			6e-05	60.4929	0	60.4929	0.00354454	9.25186e-19	0.00354454	75.3506	0.0907009	0.0989155	-1.7891e-05			6e-05	84.3586	0	84.3586	0.00497784	1.85037e-18	0.00497784	108.916	0.0907009	0.0989155	-1.7835e-05
7e-05	13.9214	0	13.9214	0.000942105	4.62593e-20	0.000942105	9.84588	0.0907012	0.0989154	-2.41181e-05			7e-05	60.3734	0	60.3734	0.00414888	9.25186e-19	0.00414888	75.1777	0.0907012	0.0989155	-2.39738e-05			7e-05	83.9913	0	83.9913	0.0058196	1.85037e-18	0.0058196	108.395	0.0907012	0.0989156	-2.38981e-05
8e-05	13.9535	0	13.9535	0.00108148	4.62593e-20	0.00108148	9.88648	0.0907016	0.0989154	-3.09885e-05			8e-05	60.2433	0	60.2433	0.00475197	9.25186e-19	0.00475197	74.9903	0.0907016	0.0989156	-3.08014e-05			8e-05	83.6112	0	83.6112	0.00665763	1.85037e-18	0.00665763	107.856	0.0907016	0.0989157	-3.07033e-05
9e-05	13.9832	0	13.9832	0.00122117	4.62593e-20	0.00122117	9.92395	0.090702	0.0989154	-3.85639e-05			9e-05	60.1035	0	60.1035	0.00535371	9.25186e-19	0.00535371	74.7894	0.090702	0.0989156	-3.83289e-05			9e-05	83.2193	0	83.2193	0.00749179	1.85037e-18	0.00749179	107.3	0.090702	0.0989158	-3.82061e-05
0.0001	14.0157	2.65216	16.6678	0.00136114	4.30554e-06	0.00136544	13.758	0.0907024	0.0989154	-4.6802e-05			0.0001	59.9545	0	59.9545	0.00595401	9.25186e-19	0.00595401	74.5759	0.0907024	0.0989157	-4.65143e-05			0.0001	82.8166	0	82.8166	0.00832198	1.85037e-18	0.00832198	106.73	0.0907024	0.0989159	-4.63643e-05
0.00011	14.0671	3.41619	17.4832	0.00150156	3.47294e-05	0.00153629	14.8901	0.0907029	0.0989154	-5.60514e-05			0.00011	59.7971	0	59.7971	0.00655278	9.25186e-19	0.00655278	74.3507	0.0907029	0.0989158	-5.5318e-05			0.00011	82.404	0	82.404	0.00914809	1.85037e-18	0.00914809	106.146	0.0907029	0.098916	-5.51386e-05
0.00012	14.1098	4.08775	18.1976	0.00164245	7.23216e-05	0.00171477	15.8818	0.0907034	0.0989154	-6.63877e-05			0.00012	59.6416	11.3596	71.0011	0.00714993	1.85064e-05	0.00716843	90.1587	0.0907034	0.0989159	-6.47029e-05			0.00012	81.9824	0	81.9824	0.00997003	1.85037e-18	0.00997003	105.549	0.0907034	0.0989161	-6.4492e-05
0.00013	14.145	4.67766	18.8227	0.00178373	0.000116213	0.00189994	16.7495	0.090704	0.0989154	-7.7683e-05			0.00013	59.5015	13.9541	73.4556	0.00774568	0.000145413	0.0078911	93.5977	0.0907039	0.098916	-7.49681e-05			0.00013	81.5589	14.7551	96.314	0.0107877	2.40421e-05	0.0108118	125.753	0.0907039	0.0989163	-7.43894e-05
0.00014	14.1734	5.19545	19.3689	0.00192533	0.000165635	0.00209096	17.5076	0.0907046	0.0989155	-8.98246e-05			0.00014	59.3163	16.1689	75.4852	0.00833981	0.000296325	0.00863613	96.4405	0.0907045	0.0989161	-8.61743e-05			0.00014	81.1209	17.8976	99.0184	0.0116012	0.00018776	0.0117889	129.544	0.0907044	0.0989164	-8.51085e-05
0.00015	14.196	5.64957	19.8456	0.00206718	0.00021991	0.00228709	18.169	0.0907053	0.0989155	-0.000102713			0.00015	59.0921	18.0502	77.1423	0.00893188	0.000467681	0.00939956	98.7608	0.0907051	0.0989162	-9.82072e-05			0.00015	80.6192	20.5306	101.15	0.0124099	0.000380299	0.0127902	132.531	0.0907051	0.0989166	-9.6704e-05
0.00016	14.2133	6.04747	20.2608	0.00220923	0.000278439	0.00248767	18.7451	0.090706	0.0989155	-0.00011626			0.00016	58.8343	19.6387	78.4731	0.00952154	0.000656355	0.0101779	100.624	0.0907058	0.0989163	-0.000110966			0.00016	80.0637	22.7183	102.782	0.0132134	0.000596892	0.0138103	134.817	0.0907057	0.0989167	-0.000109068
0.00017	14.226	6.39573	20.6217	0.00235143	0.000340694	0.00269212	19.2458	0.0907067	0.0989155	-0.000130388			0.00017	58.5479	20.9704	79.5183	0.0101085	0.000859602	0.0109681	102.086	0.0907065	0.0989165	-0.000124362			0.00017	79.4631	24.5169	103.98	0.014011	0.000833372	0.0148444	136.493	0.0907064	0.0989169	-0.000122106
0.00018	14.2346	6.70015	20.9348	0.00249374	0.000406208	0.00289994	19.6799	0.0907075	0.0989155	-0.000145028			0.00018	58.2369	22.0768	80.3137	0.0106924	0.00107501	0.0117674	103.197	0.0907072	0.0989166	-0.000138318			0.00018	78.8248	25.9757	104.801	0.0148025	0.0010861	0.0158886	137.64	0.0907071	0.0989171	-0.000135734
0.00019	14.2397	6.96587	21.2055	0.00263611	0.000474569	0.00311068	20.0553	0.0907083	0.0989156	-0.00016012			0.00019	57.9051	22.9857	80.8908	0.0112731	0.00130048	0.0125736	104.003	0.090708	0.0989168	-0.000152765			0.00019	78.1555	27.138	105.294	0.0155874	0.0013519	0.0169393	138.326	0.0907079	0.0989173	-0.000149879
0.0002	14.2416	7.19743	21.439	0.00277852	0.000545412	0.00332393	20.3788	0.0907091	0.0989156	-0.00017561			0.0002	57.5558	23.7215	81.2773	0.0118505	0.00153415	0.0133846	104.541	0.0907088	0.0989169	-0.000167641			0.0002	77.461	28.0421	105.503	0.0163655	0.001628	0.0179935	138.615	0.0907086	0.0989176	-0.000164477
0.00021	14.2407	7.39881	21.6395	0.00292093	0.000618417	0.00353935	20.6565	0.0907099	0.0989156	-0.000191452			0.00021	57.1918	24.3058	81.4976	0.0124242	0.00177441	0.0141986	104.846	0.0907096	0.0989171	-0.000182896			0.00021	76.7463	28.7212	105.467	0.0171366	0.00191199	0.0190486	138.56	0.0907094	0.0989178	-0.000179472
0.00022	14.2374	7.57357	21.811	0.00306333	0.0006933	0.00375663	20.8939	0.0907107	0.0989157	-0.000207602			0.00022	56.8156	24.7575	81.5731	0.0129943	0.00201983	0.0150141	104.948	0.0907104	0.0989173	-0.00019848			0.00022	76.0157	29.2047	105.22	0.0179004	0.00220178	0.0201022	138.208	0.0907103	0.0989181	-0.000194814
0.00023	14.2319	7.72482	21.9567	0.00320567	0.000769811	0.00397548	21.0956	0.0907116	0.0989157	-0.000224026			0.00023	56.4295	25.0933	81.5228	0.0135605	0.00226917	0.0158297	104.874	0.0907113	0.0989175	-0.000214355			0.00023	75.2731	29.5185	104.792	0.0186569	0.00249553	0.0211524	137.601	0.0907111	0.0989183	-0.00021046
0.00024	14.2245	7.85532	22.0799	0.00334796	0.000847728	0.00419569	21.2659	0.0907125	0.0989157	-0.000240689			0.00024	56.0353	25.3279	81.3631	0.0141228	0.00252136	0.0166442	104.646	0.0907121	0.0989177	-0.000230482			0.00024	74.5218	29.685	104.207	0.0194058	0.00279166	0.0221975	136.775	0.090712	0.0989186	-0.000226371
0.00025	14.2155	7.96751	22.183	0.00349016	0.000926856	0.00441702	21.4084	0.0907134	0.0989158	-0.000257563			0.00025	55.6347	25.4741	81.1088	0.0146812	0.00277544	0.0174566	104.285	0.090713	0.0989179	-0.000246831			0.00025	73.7648	29.7242	103.489	0.0201473	0.0030888	0.0232361	135.763	0.0907128	0.0989189	-0.000242514
0.00026	14.205	8.06353	22.2686	0.00363226	0.00100702	0.00463929	21.5264	0.0907142	0.0989158	-0.000274623			0.00026	55.2293	25.5433	80.7726	0.0152355	0.00303058	0.0182661	103.81	0.0907139	0.0989181	-0.000263373			0.00026	73.0045	29.6534	102.658	0.0208811	0.00338578	0.0242669	134.591	0.0907137	0.0989192	-0.00025886
0.00027	14.1933	8.14529	22.3385	0.00377426	0.00108808	0.00486234	21.6228	0.0907151	0.0989159	-0.000291847			0.00027	54.8202	25.5455	80.3658	0.0157858	0.00328608	0.0190718	103.236	0.0907148	0.0989184	-0.000280083			0.00027	72.243	29.4878	101.731	0.0216074	0.00368156	0.0252889	133.285	0.0907146	0.0989196	-0.000275382
0.00028	14.1804	8.21445	22.3948	0.00391613	0.00116989	0.00508601	21.7002	0.090716	0.0989159	-0.000309215			0.00028	54.4088	25.4896	79.8983	0.0163319	0.0035413	0.0198732	102.576	0.0907157	0.0989186	-0.000296941			0.00028	71.4824	29.2409	100.723	0.022326	0.00397526	0.0263013	131.866	0.0907155	0.0989199	-0.000292059
0.00029	14.1665	8.27251	22.439	0.00405786	0.00125233	0.00531019	21.7607	0.090717	0.098916	-0.000326708			0.00029	53.9958	25.3831	79.3789	0.0168739	0.00379571	0.0206696	101.844	0.0907166	0.0989189	-0.000313927			0.00029	70.7241	28.9244	99.6485	0.023037	0.00426615	0.0273032	130.353	0.0907164	0.0989203	-0.000308869
0.0003	14.1517	8.32078	22.4725	0.00419945	0.00133531	0.00553476	21.8065	0.0907179	0.098916	-0.000344313			0.0003	53.5822	25.2329	78.8151	0.0174118	0.00404882	0.0214606	101.049	0.0907175	0.0989192	-0.000331024			0.0003	69.9696	28.5485	98.5181	0.0237405	0.00455356	0.0282941	128.761	0.0907174	0.0989206	-0.000325797
0.00031	14.1362	8.3604	22.4966	0.00434089	0.00141872	0.00575961	21.8392	0.0907188	0.0989161	-0.000362015			0.00031	53.1687	25.045	78.2137	0.0179456	0.00430024	0.0222458	100.202	0.0907185	0.0989194	-0.000348218			0.00031	69.22	28.1223	97.3423	0.0244364	0.00483695	0.0292734	127.106	0.0907183	0.098921	-0.000342826
0.00032	14.1201	8.39239	22.5125	0.00448218	0.00150249	0.00598467	21.8604	0.0907197	0.0989161	-0.000379801			0.00032	52.756	24.8246	77.5806	0.0184752	0.00454961	0.0230248	99.3108	0.0907194	0.0989197	-0.000365496			0.00032	68.4765	27.6535	96.1299	0.0251249	0.00511586	0.0302408	125.4	0.0907193	0.0989214	-0.000359943
0.00033	14.1034	8.41767	22.521	0.00462329	0.00158655	0.00620984	21.8715	0.0907207	0.0989162	-0.000397663			0.00033	52.3446	24.5764	76.921	0.0190007	0.00479664	0.0237973	98.382	0.0907204	0.09892	-0.000382846			0.00033	67.7397	27.1491	94.8888	0.025806	0.0053899	0.0311959	123.653	0.0907202	0.0989218	-0.000377136
0.00034	14.0862	8.43701	22.5232	0.00476424	0.00167082	0.00643507	21.8737	0.0907216	0.0989162	-0.00041559			0.00034	51.9351	24.3043	76.2393	0.0195221	0.00504106	0.0245632	97.4224	0.0907213	0.0989204	-0.000400258			0.00034	67.0106	26.6151	93.6257	0.0264797	0.00565875	0.0321385	121.876	0.0907212	0.0989222	-0.000394396
0.00035	14.0685	8.45114	22.5197	0.00490502	0.00175527	0.00666028	21.868	0.0907226	0.0989163	-0.000433573			0.00035	51.5277	24.0119	75.5397	0.0200394	0.00528266	0.0253221	96.4376	0.0907223	0.0989207	-0.000417724			0.00035	66.2896	26.0568	92.3464	0.0271462	0.00592213	0.0330684	120.076	0.0907221	0.0989226	-0.000411713
0.00036	14.0505	8.46066	22.5112	0.00504561	0.00183983	0.00688544	21.8554	0.0907235	0.0989164	-0.000451607			0.00036	51.123	23.7024	74.8255	0.0205527	0.00552125	0.0260739	95.4324	0.0907233	0.098921	-0.000435236			0.00036	65.5773	25.4787	91.056	0.0278056	0.00617982	0.0339854	118.26	0.0907231	0.0989231	-0.00042908
0.00037	14.0322	8.46612	22.4983	0.00518603	0.00192447	0.00711049	21.8367	0.0907245	0.0989164	-0.000469683			0.00037	50.7212	23.3785	74.0997	0.0210619	0.00575667	0.0268185	94.4111	0.0907242	0.0989213	-0.000452787			0.00037	64.8742	24.8848	89.759	0.0284578	0.00643165	0.0348895	116.435	0.0907241	0.0989235	-0.000446489
0.00038	14.0136	8.46802	22.4816	0.00532625	0.00200914	0.0073354	21.8127	0.0907254	0.0989165	-0.000487797			0.00038	50.3225	23.0426	73.3652	0.0215671	0.00598878	0.0275559	93.3774	0.0907252	0.0989217	-0.000470372			0.00038	64.1805	24.2787	88.4592	0.0291031	0.00667748	0.0357806	114.607	0.0907251	0.098924	-0.000463935
0.00039	13.9947	8.46677	22.4615	0.0054663	0.00209382	0.00756012	21.7839	0.0907264	0.0989166	-0.000505944			0.00039	49.9273	22.6968	72.6241	0.0220683	0.00621749	0.0282858	92.3347	0.0907262	0.098922	-0.000487984			0.00039	63.4965	23.6634	87.1599	0.0297415	0.0069172	0.0366587	112.779	0.090726	0.0989245	-0.000481411
0.0004	13.9757	8.46275	22.4384	0.00560615	0.00217847	0.00778462	21.7511	0.0907273	0.0989166	-0.000524118			0.0004	49.5356	22.343	71.8786	0.0225657	0.00644269	0.0290084	91.2858	0.0907272	0.0989224	-0.000505621			0.0004	62.8224	23.0416	85.864	0.0303731	0.00715073	0.0375238	110.956	0.090727	0.098925	-0.000498915
0.00041	13.9564	8.4563	22.4127	0.00574581	0.00226307	0.00800888	21.7147	0.0907283	0.0989167	-0.000542317			0.00041	49.1477	21.9827	71.1304	0.0230591	0.00666433	0.0297234	90.2331	0.0907281	0.0989228	-0.000523277			0.00041	62.1585	22.4154	84.5739	0.030998	0.00737802	0.038376	109.141	0.090728	0.0989255	-0.000516442
0.00042	13.9371	8.44771	22.3848	0.00588528	0.00234759	0.00823287	21.6751	0.0907293	0.0989168	-0.000560537			0.00042	48.7637	21.6174	70.381	0.0235486	0.00688233	0.030431	89.1789	0.0907291	0.0989232	-0.000540949			0.00042	61.5048	21.787	83.2918	0.0316163	0.00759903	0.0392153	107.337	0.090729	0.098926	-0.000533987
0.00043	13.9176	8.43724	22.3549	0.00602455	0.00243201	0.00845657	21.6327	0.0907302	0.0989169	-0.000578774			0.00043	48.3836	21.2483	69.6319	0.0240344	0.00709666	0.031131	88.125	0.0907301	0.0989236	-0.000558635			0.00043	60.8614	21.1579	82.0193	0.0322281	0.00781376	0.0400418	105.548	0.09073	0.0989265	-0.00055155
0.00044	13.8981	8.42512	22.3232	0.00616363	0.00251633	0.00867996	21.5879	0.0907312	0.0989169	-0.000597026			0.00044	48.0076	20.8765	68.8841	0.0245163	0.00730729	0.0318236	87.0731	0.0907311	0.098924	-0.000576331			0.00044	60.2283	20.5299	80.7582	0.0328335	0.0080222	0.0408557	103.774	0.090731	0.098927	-0.000569125
0.00045	13.8784	8.41155	22.29	0.00630251	0.00260051	0.00890303	21.541	0.0907322	0.098917	-0.000615291			0.00045	47.6358	20.5029	68.1387	0.0249945	0.00751419	0.0325087	86.0245	0.0907321	0.0989244	-0.000594036			0.00045	59.6056	19.904	79.5096	0.0334327	0.00822437	0.0416571	102.017	0.090732	0.0989276	-0.000586713
0.00046	13.8587	8.39671	22.2555	0.0064412	0.00268456	0.00912576	21.4922	0.0907331	0.0989171	-0.000633566			0.00046	47.2682	20.1285	67.3966	0.0254691	0.00771735	0.0331864	84.9806	0.0907331	0.0989248	-0.000611747			0.00046	58.9933	19.2814	78.2747	0.0340257	0.00842029	0.042446	100.28	0.090733	0.0989281	-0.00060431
0.00047	13.839	8.38077	22.2198	0.00657969	0.00276844	0.00934813	21.4419	0.0907341	0.0989172	-0.00065185			0.00047	46.9048	19.7538	66.6585	0.0259399	0.00791676	0.0338567	83.9424	0.0907341	0.0989252	-0.000629462			0.00047	58.3912	18.6631	77.0543	0.0346126	0.00861001	0.0432226	98.5638	0.090734	0.0989287	-0.000621914
0.00048	13.8192	8.36385	22.1831	0.00671798	0.00285217	0.00957015	21.3901	0.0907351	0.0989173	-0.000670141			0.00048	46.5457	19.3795	65.9251	0.0264072	0.00811243	0.0345196	82.9107	0.0907351	0.0989257	-0.000647181			0.00048	57.7995	18.0498	75.8492	0.0351935	0.00879357	0.0439871	96.8688	0.090735	0.0989292	-0.000639525
0.00049	13.7994	8.34608	22.1455	0.00685607	0.00293572	0.00979179	21.3372	0.090736	0.0989174	-0.000688438			0.00049	46.1908	19.0061	65.1969	0.0268708	0.00830436	0.0351752	81.8865	0.0907361	0.0989261	-0.000664901			0.00049	57.2179	17.4422	74.6601	0.0357686	0.00897103	0.0447397	95.1963	0.090736	0.0989298	-0.000657142
0.0005	13.7797	8.32757	22.1072	0.00699397	0.00301909	0.0100131	21.2832	0.090737	0.0989175	-0.000706739			0.0005	45.8403	18.6342	64.4745	0.027331	0.00849256	0.0358236	80.8703	0.0907371	0.0989266	-0.000682622			0.0005	56.6465	16.8409	73.4874	0.0363379	0.00914244	0.0454804	93.5468	0.0907371	0.0989304	-0.000674762
0.00051	13.7599	8.30842	22.0683	0.00713167	0.00310227	0.0102339	21.2284	0.090738	0.0989176	-0.000725043			0.00051	45.494	18.2641	63.7581	0.0277877	0.00867705	0.0364647	79.8626	0.0907381	0.098927	-0.000700342			0.00051	56.0851	16.2464	72.3315	0.0369016	0.00930787	0.0462095	91.9211	0.0907381	0.098931	-0.000692385
0.00052	13.7401	8.28871	22.0288	0.00726917	0.00318525	0.0104544	21.1727	0.090739	0.0989177	-0.00074335			0.00052	45.1521	17.8961	63.0482	0.0282409	0.00885785	0.0370987	78.8641	0.0907392	0.0989275	-0.000718062			0.00052	55.5336	15.6592	71.1927	0.0374597	0.0094674	0.0469271	90.3193	0.0907391	0.0989316	-0.000710011
0.00053	13.7203	8.26851	21.9888	0.00740647	0.00326804	0.0106745	21.1164	0.0907399	0.0989178	-0.000761658			0.00053	44.8144	17.5307	62.345	0.0286907	0.00903498	0.0377257	77.8751	0.0907402	0.098928	-0.000735779			0.00053	54.9919	15.0794	70.0712	0.0380123	0.00962109	0.0476334	88.742	0.0907401	0.0989322	-0.000727639
0.00054	13.7005	8.2479	21.9484	0.00754358	0.00335062	0.0108942	21.0596	0.0907409	0.0989179	-0.000779967			0.00054	44.481	17.1679	61.6489	0.0291372	0.00920847	0.0383457	76.8959	0.0907412	0.0989285	-0.000753495			0.00054	54.4599	14.5074	68.9673	0.0385596	0.00976902	0.0483286	87.1893	0.0907411	0.0989328	-0.000745267
0.00055	13.6808	8.22692	21.9077	0.00768048	0.003433	0.0111135	21.0023	0.0907419	0.098918	-0.000798276			0.00055	44.1518	16.8081	60.9599	0.0295804	0.00937835	0.0389587	75.9269	0.0907422	0.098929	-0.000771207			0.00055	53.9375	13.9434	67.8808	0.0391015	0.00991126	0.0490128	85.6613	0.0907422	0.0989335	-0.000762897
0.00056	13.6611	8.20564	21.8668	0.00781719	0.00351516	0.0113324	20.9446	0.0907429	0.0989181	-0.000816584			0.00056	43.8268	16.4514	60.2782	0.0300203	0.00954465	0.0395649	74.9681	0.0907432	0.0989295	-0.000788916			0.00056	53.4245	13.3875	66.812	0.0396383	0.0100479	0.0496863	84.158	0.0907432	0.0989341	-0.000780527
0.00057	13.6415	8.1841	21.8256	0.00795371	0.00359711	0.0115508	20.8866	0.0907439	0.0989182	-0.000834891			0.00057	43.506	16.098	59.604	0.0304569	0.00970739	0.0401643	74.0199	0.0907442	0.09893	-0.000806621			0.00057	52.9209	12.84	65.7608	0.0401701	0.010179	0.0503491	82.6795	0.0907442	0.0989348	-0.000798157
0.00058	13.6218	8.16233	21.7842	0.00809002	0.00367884	0.0117689	20.8284	0.0907448	0.0989183	-0.000853197			0.00058	43.1894	15.748	58.9374	0.0308904	0.00986662	0.040757	73.0823	0.0907453	0.0989305	-0.000824322			0.00058	52.4264	12.3008	64.7272	0.0406968	0.0103047	0.0510015	81.2257	0.0907453	0.0989354	-0.000815787
0.00059	13.6023	8.14037	21.7426	0.00822614	0.00376036	0.0119865	20.7699	0.0907458	0.0989184	-0.000871501			0.00059	42.8769	15.4015	58.2784	0.0313207	0.0100224	0.0413431	72.1554	0.0907463	0.098931	-0.000842019			0.00059	51.941	11.77	63.711	0.0412186	0.0104251	0.0516437	79.7965	0.0907463	0.0989361	-0.000833417
0.0006	13.5827	8.11826	21.701	0.00836207	0.00384165	0.0122037	20.7113	0.0907468	0.0989185	-0.000889802			0.0006	42.5685	15.0586	57.6271	0.0317479	0.0101747	0.0419226	71.2394	0.0907473	0.0989315	-0.000859711			0.0006	51.4644	11.2477	62.7122	0.0417356	0.0105402	0.0522758	78.3917	0.0907473	0.0989368	-0.000851046
0.00061	13.5632	8.09601	21.6592	0.0084978	0.00392272	0.0124205	20.6526	0.0907478	0.0989186	-0.000908101			0.00061	42.2641	14.7194	56.9835	0.0321721	0.0103236	0.0424957	70.3342	0.0907483	0.0989321	-0.000877399			0.00061	50.9967	10.7339	61.7306	0.042248	0.0106501	0.052898	77.0112	0.0907484	0.0989375	-0.000868675
0.00062	13.5438	8.07366	21.6175	0.00863333	0.00400357	0.0126369	20.5938	0.0907488	0.0989188	-0.000926397			0.00062	41.9637	14.384	56.3477	0.0325932	0.0104691	0.0430623	69.4399	0.0907494	0.0989326	-0.000895082			0.00062	50.5375	10.2286	60.7661	0.0427556	0.0107549	0.0535105	75.6547	0.0907494	0.0989382	-0.000886303
0.00063	13.5244	8.05123	21.5756	0.00876868	0.0040842	0.0128529	20.535	0.0907498	0.0989189	-0.00094469			0.00063	41.6672	14.0523	55.7195	0.0330114	0.0106113	0.0436227	68.5565	0.0907504	0.0989332	-0.00091276			0.00063	50.0869	9.73165	59.8185	0.0432587	0.0108547	0.0541134	74.322	0.0907504	0.0989389	-0.000903931
0.00064	13.5051	8.02874	21.5338	0.00890382	0.0041646	0.0130684	20.4761	0.0907508	0.098919	-0.00096298			0.00064	41.3747	13.7244	55.0992	0.0334266	0.0107501	0.0441767	67.684	0.0907514	0.0989337	-0.000930434			0.00064	49.6446	9.24313	58.8877	0.0437574	0.0109496	0.0547069	73.0128	0.0907515	0.0989396	-0.000921558
0.00065	13.4858	8.00619	21.492	0.00903878	0.00424477	0.0132836	20.4173	0.0907517	0.0989191	-0.000981266			0.00065	41.0861	13.4004	54.4865	0.0338389	0.0108858	0.0447247	66.8223	0.0907525	0.0989343	-0.000948102			0.00065	49.2105	8.76293	57.9734	0.0442517	0.0110396	0.0552912	71.7269	0.0907525	0.0989403	-0.000939185
0.00066	13.4666	7.98362	21.4502	0.00917354	0.00432472	0.0134983	20.3585	0.0907527	0.0989193	-0.000999549			0.00066	40.8013	13.0802	53.8815	0.0342483	0.0110182	0.0452665	65.9714	0.0907535	0.0989349	-0.000965766			0.00066	48.7844	8.29101	57.0754	0.0447416	0.0111248	0.0558665	70.464	0.0907535	0.098941	-0.000956811
0.00067	13.4474	7.96102	21.4084	0.00930811	0.00440445	0.0137126	20.2998	0.0907537	0.0989194	-0.00101783			0.00067	40.5203	12.7638	53.2841	0.034655	0.0111474	0.0458023	65.1313	0.0907545	0.0989354	-0.000983425			0.00067	48.3663	7.82727	56.1936	0.0452274	0.0112054	0.0564328	69.2237	0.0907546	0.0989417	-0.000974436
0.00068	13.4283	7.93841	21.3667	0.00944249	0.00448394	0.0139264	20.2411	0.0907547	0.0989195	-0.0010361			0.00068	40.2431	12.4513	52.6944	0.0350588	0.0112734	0.0463322	64.3018	0.0907556	0.098936	-0.00100108			0.00068	47.956	7.37163	55.3276	0.045709	0.0112814	0.0569904	68.0058	0.0907556	0.0989425	-0.000992062
0.00069	13.4092	7.9158	21.325	0.00957668	0.00456321	0.0141399	20.1825	0.0907557	0.0989197	-0.00105437			0.00069	39.9695	12.1426	52.1121	0.0354598	0.0113964	0.0468563	63.4829	0.0907566	0.0989366	-0.00101873			0.00069	47.5533	6.92401	54.4774	0.0461865	0.0113529	0.0575394	66.8099	0.0907567	0.0989432	-0.00100969
0.0007	13.3902	7.89321	21.2834	0.00971068	0.00464226	0.0143529	20.124	0.0907567	0.0989198	-0.00107264			0.0007	39.6996	11.8378	51.5374	0.0358582	0.0115163	0.0473745	62.6746	0.0907576	0.0989372	-0.00103637			0.0007	47.1582	6.4843	53.6425	0.0466601	0.0114199	0.05808	65.6358	0.0907577	0.0989439	-0.00102731
0.00071	13.3713	7.87063	21.2419	0.00984448	0.00472108	0.0145656	20.0656	0.0907577	0.0989199	-0.0010909			0.00071	39.4334	11.5367	50.9701	0.0362538	0.0116332	0.047887	61.8767	0.0907587	0.0989378	-0.00105401			0.00071	46.7704	6.05241	52.8229	0.0471297	0.0114826	0.0586123	64.483	0.0907588	0.0989447	-0.00104494
0.00072	13.3524	7.84808	21.2005	0.0099781	0.00479967	0.0147778	20.0073	0.0907587	0.0989201	-0.00110916			0.00072	39.1707	11.2394	50.4101	0.0366469	0.0117471	0.0483939	61.0891	0.0907597	0.0989384	-0.00107165			0.00072	46.3899	5.62824	52.0182	0.0475955	0.011541	0.0591365	63.3513	0.0907598	0.0989455	-0.00106256
0.00073	13.3336	7.82555	21.1591	0.0101115	0.00487804	0.0149896	19.9492	0.0907596	0.0989202	-0.00112742			0.00073	38.9115	10.9459	49.8574	0.0370373	0.011858	0.0488953	60.3118	0.0907608	0.0989391	-0.00108928			0.00073	46.0166	5.21166	51.2282	0.0480576	0.0115952	0.0596528	62.2403	0.0907609	0.0989462	-0.00108019
0.00074	13.3148	7.80306	21.1179	0.0102448	0.00495618	0.015201	19.8911	0.0907606	0.0989204	-0.00114567			0.00074	38.6558	10.6561	49.3119	0.0374251	0.011966	0.0493911	59.5447	0.0907618	0.0989397	-0.00110691			0.00074	45.6502	4.80258	50.4528	0.0485159	0.0116453	0.0601612	61.1497	0.0907619	0.098947	-0.00109781
0.00075	13.2961	7.78062	21.0767	0.0103778	0.0050341	0.0154119	19.8333	0.0907616	0.0989205	-0.00116392			0.00075	38.4036	10.3701	48.7736	0.0378104	0.0120711	0.0498815	58.7875	0.0907628	0.0989403	-0.00112453			0.00075	45.2907	4.40089	49.6916	0.0489706	0.0116913	0.0606619	60.0791	0.090763	0.0989478	-0.00111544
0.00076	13.2775	7.75821	21.0357	0.0105107	0.0051118	0.0156225	19.7756	0.0907626	0.0989206	-0.00118216			0.00076	38.1547	10.0877	48.2424	0.0381932	0.0121734	0.0503666	58.0404	0.0907639	0.0989409	-0.00114215			0.00076	44.9379	4.00646	48.9444	0.0494217	0.0117333	0.0611551	59.0282	0.090764	0.0989486	-0.00113306
0.00077	13.2589	7.73586	20.9948	0.0106434	0.00518927	0.0158327	19.718	0.0907636	0.0989208	-0.00120039			0.00077	37.9092	9.8089	47.7181	0.0385735	0.0122729	0.0508464	57.303	0.0907649	0.0989416	-0.00115976			0.00077	44.5918	3.6192	48.211	0.0498694	0.0117714	0.0616408	57.9968	0.0907651	0.0989494	-0.00115069
0.00078	13.2404	7.71355	20.954	0.0107759	0.00526652	0.0160424	19.6606	0.0907646	0.0989209	-0.00121863			0.00078	37.667	9.53374	47.2007	0.0389514	0.0123696	0.051321	56.5754	0.090766	0.0989422	-0.00117737			0.00078	44.2522	3.23897	47.4911	0.0503136	0.0118057	0.0621193	56.9844	0.0907661	0.0989502	-0.00116832
0.00079	13.2219	7.6913	20.9132	0.0109082	0.00534354	0.0162517	19.6033	0.0907656	0.0989211	-0.00123686			0.00079	37.4281	9.26214	46.6902	0.0393269	0.0124636	0.0517905	55.8574	0.090767	0.0989429	-0.00119498			0.00079	43.9189	2.86568	46.7846	0.0507545	0.0118363	0.0625907	55.9907	0.0907672	0.098951	-0.00118594
0.0008	13.2035	7.66911	20.8727	0.0110403	0.00542034	0.0164607	19.5463	0.0907666	0.0989213	-0.00125508			0.0008	37.1924	8.99408	46.1865	0.0397	0.0125549	0.0522548	55.1489	0.0907681	0.0989435	-0.00121258			0.0008	43.592	2.49921	46.0912	0.051192	0.0118631	0.0630551	55.0154	0.0907682	0.0989518	-0.00120357
0.00081	13.1852	7.64697	20.8322	0.0111723	0.00549692	0.0166692	19.4894	0.0907676	0.0989214	-0.0012733			0.00081	36.9599	8.72951	45.6894	0.0400707	0.0126435	0.0527142	54.4498	0.0907691	0.0989442	-0.00123018			0.00081	43.2711	2.13943	45.4106	0.0516263	0.0118863	0.0635126	54.0582	0.0907693	0.0989526	-0.00122121
0.00082	13.1669	7.6249	20.7918	0.011304	0.00557328	0.0168773	19.4326	0.0907686	0.0989216	-0.00129152			0.00082	36.7305	8.4684	45.1989	0.0404392	0.0127295	0.0531687	53.76	0.0907702	0.0989449	-0.00124777			0.00082	42.9564	1.78625	44.7426	0.0520575	0.0119059	0.0639634	53.1188	0.0907703	0.0989534	-0.00123884
0.00083	13.1487	7.60288	20.7516	0.0114356	0.00564942	0.017085	19.376	0.0907696	0.0989217	-0.00130973			0.00083	36.5042	8.21071	44.7149	0.0408054	0.0128129	0.0536182	53.0793	0.0907712	0.0989455	-0.00126537			0.00083	42.6475	1.43955	44.0871	0.0524855	0.011922	0.0644075	52.1968	0.0907714	0.0989542	-0.00125647
0.00084	13.1306	7.58093	20.7115	0.011567	0.00572534	0.0172923	19.3197	0.0907706	0.0989219	-0.00132794			0.00084	36.281	7.9564	44.2374	0.0411693	0.0128937	0.054063	52.4077	0.0907723	0.0989462	-0.00128296			0.00084	42.3436	1.34212	43.6857	0.0529104	0.0119356	0.064846	51.6323	0.0907724	0.0989551	-0.00127411
0.00085	13.1125	7.55904	20.6715	0.0116982	0.00580104	0.0174993	19.2634	0.0907716	0.0989221	-0.00134614			0.00085	36.0608	7.70543	43.7662	0.041531	0.012972	0.054503	51.7451	0.0907733	0.0989469	-0.00130054			0.00085	42.0422	1.34163	43.3838	0.0533324	0.011949	0.0652814	51.2077	0.0907735	0.0989559	-0.00129174
0.00086	13.0945	7.53722	20.6317	0.0118293	0.00587652	0.0177058	19.2074	0.0907726	0.0989222	-0.00136434			0.00086	35.8436	7.45775	43.3014	0.0418905	0.0130478	0.0549384	51.0913	0.0907744	0.0989476	-0.00131812			0.00086	41.7431	1.34074	43.0839	0.0537513	0.0119624	0.0657137	50.7858	0.0907745	0.0989567	-0.00130938
0.00087	13.0765	7.51547	20.592	0.0119601	0.00595179	0.0179119	19.1515	0.0907736	0.0989224	-0.00138253			0.00087	35.6293	7.21335	42.8427	0.0422479	0.0131212	0.0553691	50.4462	0.0907754	0.0989483	-0.0013357			0.00087	41.4464	1.33944	42.7858	0.0541672	0.0119758	0.0661431	50.3666	0.0907756	0.0989576	-0.00132702
0.00088	13.0586	7.49378	20.5524	0.0120908	0.00602684	0.0181176	19.0959	0.0907746	0.0989226	-0.00140072			0.00088	35.418	6.97216	42.3901	0.0426031	0.0131921	0.0557952	49.8097	0.0907765	0.098949	-0.00135328			0.00088	41.152	1.33775	42.4898	0.0545802	0.0119892	0.0665695	49.9501	0.0907767	0.0989584	-0.00134466
0.00089	13.0407	7.47216	20.5129	0.0122213	0.00610167	0.0183229	19.0404	0.0907756	0.0989227	-0.00141891			0.00089	35.2095	6.73416	41.9436	0.0429563	0.0132606	0.0562169	49.1817	0.0907776	0.0989497	-0.00137085			0.00089	40.86	1.33565	42.1956	0.0549903	0.0120026	0.0669929	49.5364	0.0907777	0.0989593	-0.0013623
0.0009	13.023	7.4506	20.4736	0.0123516	0.00617628	0.0185279	18.985	0.0907766	0.0989229	-0.00143709			0.0009	35.0038	6.4993	41.5031	0.0433073	0.0133268	0.0566341	48.5622	0.0907786	0.0989504	-0.00138843			0.0009	40.5703	1.33317	41.9034	0.0553975	0.0120159	0.0674134	49.1255	0.0907788	0.0989601	-0.00137994
0.00091	13.0052	7.42912	20.4344	0.0124817	0.00625068	0.0187324	18.9299	0.0907776	0.0989231	-0.00145527			0.00091	34.8009	6.26754	41.0685	0.0436564	0.0133906	0.057047	47.9509	0.0907797	0.0989511	-0.001406			0.00091	40.2829	1.33028	41.6132	0.0558017	0.0120293	0.067831	48.7172	0.0907798	0.098961	-0.00139757
0.00092	12.9876	7.4077	20.3953	0.0126117	0.00632486	0.0189366	18.8749	0.0907786	0.0989233	-0.00147344			0.00092	34.6008	6.03886	40.6396	0.0440034	0.0134522	0.0574555	47.3478	0.0907807	0.0989518	-0.00142356			0.00092	39.9979	1.32701	41.3249	0.0562031	0.0120425	0.0682457	48.3117	0.0907809	0.0989619	-0.00141521
0.00093	12.97	7.38636	20.3563	0.0127415	0.00639883	0.0191403	18.8202	0.0907796	0.0989235	-0.00149161			0.00093	34.4034	5.8132	40.2166	0.0443484	0.0135114	0.0578598	46.7528	0.0907818	0.0989525	-0.00144113			0.00093	39.7151	1.32335	41.0385	0.0566017	0.0120558	0.0686575	47.9089	0.0907819	0.0989628	-0.00143285
0.00094	12.9524	7.36508	20.3175	0.0128711	0.00647259	0.0193437	18.7656	0.0907806	0.0989236	-0.00150977			0.00094	34.2086	5.59053	39.7992	0.0446914	0.0135685	0.0582599	46.1658	0.0907828	0.0989533	-0.00145869			0.00094	39.4347	1.31931	40.754	0.0569974	0.012069	0.0690665	47.5089	0.090783	0.0989636	-0.00145049
0.00095	12.9349	7.34387	20.2788	0.0130005	0.00654614	0.0195467	18.7112	0.0907816	0.0989238	-0.00152793			0.00095	34.0165	5.37082	39.3874	0.0450326	0.0136233	0.0586558	45.5866	0.0907839	0.098954	-0.00147625			0.00095	39.1566	1.31488	40.4715	0.0573904	0.0120822	0.0694726	47.1115	0.0907841	0.0989645	-0.00146812
0.00096	12.9175	7.32273	20.2402	0.0131298	0.00661947	0.0197493	18.6569	0.0907826	0.098924	-0.00154609			0.00096	33.8271	5.15402	38.9811	0.0453718	0.0136759	0.0590477	45.0152	0.090785	0.0989547	-0.00149381			0.00096	38.8808	1.31007	40.1909	0.0577806	0.0120953	0.0698759	46.7168	0.0907851	0.0989654	-0.00148576
0.00097	12.9001	7.30167	20.2018	0.0132589	0.00669259	0.0199515	18.6029	0.0907836	0.0989242	-0.00156424			0.00097	33.6401	4.9401	38.5802	0.0457091	0.0137264	0.0594355	44.4515	0.090786	0.0989555	-0.00151137			0.00097	38.6073	1.30488	39.9122	0.058168	0.0121084	0.0702764	46.3248	0.0907862	0.0989663	-0.00150339
0.00098	12.8828	7.28067	20.1635	0.0133878	0.00676551	0.0201533	18.549	0.0907846	0.0989244	-0.00158239			0.00098	33.4558	4.72901	38.1848	0.0460446	0.0137747	0.0598193	43.8953	0.0907871	0.0989562	-0.00152892			0.00098	38.336	1.29932	39.6353	0.0585528	0.0121214	0.0706742	45.9355	0.0907872	0.0989672	-0.00152102
0.00099	12.8656	7.25974	20.1253	0.0135166	0.00683821	0.0203548	18.4953	0.0907856	0.0989246	-0.00160053			0.00099	33.2739	4.52074	37.7947	0.0463783	0.013821	0.0601992	43.3466	0.0907882	0.098957	-0.00154648			0.00099	38.067	1.29339	39.3604	0.0589348	0.0121344	0.0710691	45.5488	0.0907883	0.0989681	-0.00153866
0.001	12.8484	7.23888	20.0873	0.0136451	0.0069107	0.0205558	18.4418	0.0907866	0.0989248	-0.00161867			0.001	33.0945	4.31523	37.4098	0.0467101	0.0138651	0.0605752	42.8053	0.0907892	0.0989577	-0.00156403			0.001	37.8003	1.28709	39.0873	0.0593141	0.0121473	0.0714614	45.1647	0.0907894	0.098969	-0.00155629
0.00101	12.8313	7.21809	20.0494	0.0137735	0.00698299	0.0207565	18.3885	0.0907876	0.098925	-0.00163681			0.00101	32.9176	4.11245	37.03	0.0470402	0.0139073	0.0609474	42.2712	0.0907903	0.0989585	-0.00158158			0.00101	37.5357	1.28042	38.8162	0.0596908	0.0121601	0.0718509	44.7833	0.0907904	0.0989699	-0.00157391
0.00102	12.8142	7.19737	20.0116	0.0139018	0.00705506	0.0209568	18.3354	0.0907886	0.0989252	-0.00165494			0.00102	32.743	3.91237	36.6554	0.0473685	0.0139474	0.0613159	41.7444	0.0907913	0.0989593	-0.00159913			0.00102	37.2735	1.2734	38.5468	0.0600648	0.0121729	0.0722377	44.4046	0.0907915	0.0989708	-0.00159154
0.00103	12.7972	7.17673	19.9739	0.0140298	0.00712694	0.0211567	18.2824	0.0907896	0.0989254	-0.00167307			0.00103	32.5709	3.71495	36.2858	0.047695	0.0139855	0.0616806	41.2246	0.0907924	0.09896	-0.00161668			0.00103	37.0134	1.26601	38.2794	0.0604363	0.0121856	0.0726219	44.0284	0.0907925	0.0989718	-0.00160917
0.00104	12.7802	7.15615	19.9364	0.0141577	0.0071986	0.0213563	18.2296	0.0907906	0.0989256	-0.00169119			0.00104	32.4011	3.52016	35.9212	0.0480199	0.0140217	0.0620416	40.7118	0.0907935	0.0989608	-0.00163423			0.00104	36.7555	1.25826	38.0138	0.0608051	0.0121982	0.0730033	43.6548	0.0907936	0.0989727	-0.00162679
0.00105	12.7633	7.13564	19.899	0.0142854	0.00727006	0.0215555	18.177	0.0907917	0.0989258	-0.00170931			0.00105	32.2335	3.32796	35.5615	0.0483431	0.0140559	0.062399	40.2059	0.0907945	0.0989616	-0.00165178			0.00105	36.4998	1.25016	37.75	0.0611714	0.0122107	0.0733821	43.2838	0.0907947	0.0989736	-0.00164442
0.00106	12.7465	7.1152	19.8617	0.014413	0.00734131	0.0217543	18.1246	0.0907927	0.098926	-0.00172742			0.00106	32.0683	3.13832	35.2066	0.0486646	0.0140883	0.0627529	39.7068	0.0907956	0.0989624	-0.00166933			0.00106	36.2463	1.24171	37.488	0.0615351	0.0122232	0.0737583	42.9154	0.0907957	0.0989746	-0.00166204
0.00107	12.7297	7.09483	19.8245	0.0145403	0.00741237	0.0219527	18.0724	0.0907937	0.0989262	-0.00174554			0.00107	31.9053	2.95121	34.8566	0.0489845	0.0141187	0.0631032	39.2145	0.0907967	0.0989631	-0.00168687			0.00107	35.9949	1.23291	37.2278	0.0618964	0.0122356	0.0741319	42.5495	0.0907968	0.0989755	-0.00167966
0.00108	12.713	7.07453	19.7875	0.0146676	0.00748321	0.0221508	18.0203	0.0907947	0.0989264	-0.00176364			0.00108	31.7446	2.76659	34.5112	0.0493027	0.0141473	0.06345	38.7287	0.0907977	0.0989639	-0.00170442			0.00108	35.7457	1.22376	36.9695	0.0622551	0.0122479	0.0745029	42.1861	0.0907979	0.0989764	-0.00169728
0.00109	12.6963	7.05429	19.7506	0.0147946	0.00755386	0.0223485	17.9684	0.0907957	0.0989266	-0.00178175			0.00109	31.586	2.58443	34.1705	0.0496194	0.0141741	0.0637934	38.2495	0.0907988	0.0989647	-0.00172196			0.00109	35.4987	1.21428	36.7129	0.0626113	0.01226	0.0748713	41.8253	0.0907989	0.0989774	-0.0017149
0.0011	12.6797	7.03413	19.7139	0.0149215	0.0076243	0.0225458	17.9167	0.0907967	0.0989268	-0.00179985			0.0011	31.4296	2.40469	33.8343	0.0499344	0.014199	0.0641335	37.7768	0.0907999	0.0989655	-0.00173951			0.0011	35.2537	1.20445	36.4582	0.0629651	0.0122721	0.0752372	41.467	0.0908	0.0989783	-0.00173252
0.00111	12.6632	7.01404	19.6772	0.0150482	0.00769454	0.0227427	17.8652	0.0907977	0.098927	-0.00181794			0.00111	31.2754	2.22736	33.5027	0.050248	0.0142222	0.0644701	37.3104	0.0908009	0.0989663	-0.00175705			0.00111	35.0109	1.19429	36.2052	0.0633164	0.0122841	0.0756005	41.1112	0.0908011	0.0989793	-0.00175013
0.00112	12.6467	6.99401	19.6407	0.0151748	0.00776458	0.0229393	17.8138	0.0907987	0.0989272	-0.00183603			0.00112	31.1232	2.05239	33.1756	0.05056	0.0142436	0.0648035	36.8503	0.090802	0.0989671	-0.0017746			0.00112	34.7701	1.18379	35.9539	0.0636653	0.012296	0.0759613	40.7578	0.0908021	0.0989803	-0.00176775
0.00113	12.6302	6.97406	19.6043	0.0153011	0.00783442	0.0231356	17.7626	0.0907997	0.0989274	-0.00185412			0.00113	30.9731	1.87975	32.8529	0.0508704	0.0142632	0.0651337	36.3965	0.0908031	0.0989679	-0.00179214			0.00113	34.5315	1.17296	35.7045	0.0640118	0.0123078	0.0763196	40.407	0.0908032	0.0989812	-0.00178536
0.00114	12.6139	6.95417	19.568	0.0154274	0.00790406	0.0233314	17.7116	0.0908008	0.0989277	-0.00187221			0.00114	30.8251	1.70942	32.5345	0.0511794	0.0142812	0.0654606	35.9487	0.0908042	0.0989687	-0.00180969			0.00114	34.2949	1.16181	35.4567	0.0643559	0.0123195	0.0766754	40.0585	0.0908043	0.0989822	-0.00180297
0.00115	12.5975	6.93435	19.5319	0.0155534	0.00797351	0.0235269	17.6608	0.0908018	0.0989279	-0.00189029			0.00115	30.6791	1.54135	32.2204	0.051487	0.0142974	0.0657844	35.507	0.0908052	0.0989695	-0.00182723			0.00115	34.0604	1.15033	35.2107	0.0646977	0.012331	0.0770288	39.7125	0.0908053	0.0989832	-0.00182058
0.00116	12.5813	6.9146	19.4959	0.0156793	0.00804275	0.0237221	17.6102	0.0908028	0.0989281	-0.00190836			0.00116	30.535	1.37554	31.9106	0.051793	0.014312	0.0661051	35.0712	0.0908063	0.0989704	-0.00184478			0.00116	33.8279	1.13853	34.9664	0.0650372	0.0123425	0.0773796	39.369	0.0908064	0.0989841	-0.00183819
0.00117	12.5651	6.89491	19.46	0.015805	0.0081118	0.0239169	17.5597	0.0908038	0.0989283	-0.00192644			0.00117	30.393	1.21193	31.6049	0.0520977	0.014325	0.0664226	34.6413	0.0908074	0.0989712	-0.00186232			0.00117	33.5975	1.12641	34.7239	0.0653743	0.0123538	0.0777281	39.0278	0.0908075	0.0989851	-0.0018558
0.00118	12.5489	6.8753	19.4242	0.0159306	0.00818065	0.0241113	17.5094	0.0908048	0.0989286	-0.00194451			0.00118	30.2527	1.13681	31.3896	0.0524009	0.0143365	0.0667374	34.3384	0.0908084	0.098972	-0.00187987			0.00118	33.369	1.11398	34.483	0.0657091	0.012365	0.0780741	38.6891	0.0908085	0.0989861	-0.00187341
0.00119	12.5328	6.85575	19.3885	0.016056	0.00824931	0.0243053	17.4592	0.0908058	0.0989288	-0.00196257			0.00119	30.1134	1.13667	31.25	0.0527027	0.0143478	0.0670506	34.1422	0.0908095	0.0989728	-0.00189741			0.00119	33.1426	1.10123	34.2438	0.0660417	0.0123761	0.0784178	38.3527	0.0908096	0.0989871	-0.00189101
0.0012	12.5168	6.83627	19.353	0.0161813	0.00831777	0.024499	17.4093	0.0908069	0.098929	-0.00198064			0.0012	29.9748	1.1364	31.1112	0.0530032	0.0143592	0.0673624	33.9469	0.0908106	0.0989737	-0.00191496			0.0012	32.9182	1.08817	34.0063	0.066372	0.012387	0.078759	38.0187	0.0908107	0.0989881	-0.00190862
0.00121	12.5008	6.81685	19.3176	0.0163064	0.00838604	0.0246924	17.3595	0.0908079	0.0989292	-0.00199869			0.00121	29.8369	1.13599	30.9729	0.0533022	0.0143706	0.0676728	33.7525	0.0908117	0.0989745	-0.00193251			0.00121	32.6957	1.07481	33.7705	0.0667001	0.0123978	0.0790979	37.687	0.0908117	0.0989891	-0.00192622
0.00122	12.4848	6.79751	19.2823	0.0164313	0.00845411	0.0248854	17.3099	0.0908089	0.0989295	-0.00201675			0.00122	29.6999	1.13545	30.8354	0.0535999	0.0143819	0.0679819	33.559	0.0908127	0.0989753	-0.00195005			0.00122	32.4752	1.06113	33.5364	0.0670259	0.0124085	0.0794345	37.3577	0.0908128	0.0989901	-0.00194383
0.00123	12.4689	6.77822	19.2472	0.0165561	0.00852199	0.0250781	17.2604	0.0908099	0.0989297	-0.0020348			0.00123	29.5637	1.13477	30.6984	0.0538963	0.0143933	0.0682895	33.3664	0.0908138	0.0989762	-0.0019676			0.00123	32.2567	1.04716	33.3039	0.0673496	0.0124191	0.0797687	37.0307	0.0908139	0.0989911	-0.00196143
0.00124	12.4531	6.75901	19.2121	0.0166807	0.00858967	0.0252704	17.2112	0.0908109	0.0989299	-0.00205285			0.00124	29.4282	1.13396	30.5621	0.0541912	0.0144046	0.0685958	33.1747	0.0908149	0.098977	-0.00198515			0.00124	32.0401	1.03289	33.073	0.0676711	0.0124295	0.0801006	36.706	0.0908149	0.0989921	-0.00197903
0.00125	12.4374	6.73986	19.1772	0.0168051	0.00865717	0.0254623	17.1621	0.0908119	0.0989302	-0.00207089			0.00125	29.2935	1.13302	30.4265	0.0544848	0.0144159	0.0689008	32.9839	0.090816	0.0989779	-0.00200269			0.00125	31.8254	1.01832	32.8438	0.0679904	0.0124397	0.0804301	36.3836	0.090816	0.0989931	-0.00199663
0.00126	12.4216	6.72078	19.1424	0.0169294	0.00872447	0.0256539	17.1131	0.090813	0.0989304	-0.00208893			0.00126	29.1596	1.13194	30.2915	0.0547771	0.0144273	0.0692044	32.7941	0.090817	0.0989787	-0.00202024			0.00126	31.6127	1.00346	32.6161	0.0683076	0.0124498	0.0807574	36.0635	0.0908171	0.0989941	-0.00201423
0.00127	12.406	6.70177	19.1077	0.0170536	0.00879159	0.0258452	17.0644	0.090814	0.0989307	-0.00210697			0.00127	29.0264	1.13074	30.1572	0.055068	0.0144386	0.0695066	32.6051	0.0908181	0.0989796	-0.00203778			0.00127	31.4018	0.98831	32.3902	0.0686227	0.0124598	0.0810825	35.7457	0.0908181	0.0989951	-0.00203183
0.00128	12.3904	6.68282	19.0732	0.0171775	0.00885851	0.0260361	17.0158	0.090815	0.0989309	-0.002125			0.00128	28.8941	1.1294	30.0235	0.0553576	0.0144499	0.0698075	32.4171	0.0908192	0.0989804	-0.00205532			0.00128	31.1929	0.972869	32.1658	0.0689357	0.0124696	0.0814053	35.4301	0.0908192	0.0989961	-0.00204942
0.00129	12.3748	6.66393	19.0387	0.0173014	0.00892524	0.0262266	16.9673	0.090816	0.0989312	-0.00214303			0.00129	28.7625	1.12794	29.8904	0.0556459	0.0144612	0.0701071	32.23	0.0908203	0.0989813	-0.00207287			0.00129	30.9858	0.957144	31.943	0.0692466	0.0124793	0.0817258	35.1167	0.0908203	0.0989972	-0.00206702
0.0013	12.3593	6.64512	19.0044	0.017425	0.00899179	0.0264168	16.9191	0.090817	0.0989314	-0.00216106			0.0013	28.6317	1.12634	29.758	0.0559329	0.0144724	0.0704053	32.0438	0.0908213	0.0989822	-0.00209041			0.0013	30.7806	0.941135	31.7217	0.0695554	0.0124887	0.0820441	34.8056	0.0908213	0.0989982	-0.00208461
0.00131	12.3439	6.62636	18.9702	0.0175486	0.00905815	0.0266067	16.871	0.0908181	0.0989316	-0.00217908			0.00131	28.5017	1.12462	29.6263	0.0562186	0.0144837	0.0707023	31.8585	0.0908224	0.098983	-0.00210795			0.00131	30.5772	0.924847	31.5021	0.0698622	0.0124981	0.0823603	34.4967	0.0908224	0.0989992	-0.00210221
0.00132	12.3285	6.60768	18.9361	0.0176719	0.00912432	0.0267962	16.8231	0.0908191	0.0989319	-0.0021971			0.00132	28.3724	1.12277	29.4952	0.0565029	0.0144949	0.0709979	31.6741	0.0908235	0.0989839	-0.00212549			0.00132	30.3757	0.908281	31.284	0.070167	0.0125072	0.0826742	34.19	0.0908235	0.0990003	-0.0021198
0.00133	12.3131	6.58905	18.9022	0.0177951	0.0091903	0.0269854	16.7753	0.0908201	0.0989321	-0.00221512			0.00133	28.2439	1.12079	29.3647	0.056786	0.0145062	0.0712922	31.4906	0.0908246	0.0989848	-0.00214303			0.00133	30.176	0.89144	31.0675	0.0704697	0.0125162	0.082986	33.8855	0.0908246	0.0990013	-0.00213739
0.00134	12.2978	6.5705	18.8683	0.0179182	0.0092561	0.0271743	16.7277	0.0908211	0.0989324	-0.00223313			0.00134	28.1162	1.11868	29.2349	0.0570678	0.0145173	0.0715852	31.308	0.0908256	0.0989857	-0.00216057			0.00134	29.9782	0.874327	30.8525	0.0707705	0.0125251	0.0832956	33.5831	0.0908256	0.0990023	-0.00215499
0.00135	12.2826	6.552	18.8346	0.0180411	0.00932172	0.0273628	16.6803	0.0908222	0.0989327	-0.00225114			0.00135	27.9892	1.11645	29.1057	0.0573484	0.0145285	0.0718769	31.1263	0.0908267	0.0989865	-0.00217811			0.00135	29.7821	0.856945	30.6391	0.0710693	0.0125337	0.083603	33.2829	0.0908267	0.0990034	-0.00217258
0.00136	12.2674	6.53357	18.801	0.0181638	0.00938714	0.027551	16.633	0.0908232	0.0989329	-0.00226915			0.00136	27.863	1.1141	28.9771	0.0576276	0.0145397	0.0721673	30.9455	0.0908278	0.0989874	-0.00219565			0.00136	29.5878	0.839295	30.4271	0.0713662	0.0125422	0.0839084	32.9849	0.0908278	0.0990044	-0.00219017
0.00137	12.2523	6.51521	18.7675	0.0182864	0.00945239	0.0277388	16.5859	0.0908242	0.0989332	-0.00228715			0.00137	27.7376	1.11162	28.8492	0.0579056	0.0145508	0.0724564	30.7655	0.0908289	0.0989883	-0.00221319			0.00137	29.3953	0.821381	30.2167	0.0716611	0.0125505	0.0842116	32.6889	0.0908288	0.0990055	-0.00220776
0.00138	12.2372	6.49691	18.7341	0.0184089	0.00951745	0.0279263	16.539	0.0908252	0.0989334	-0.00230515			0.00138	27.6129	1.10901	28.7219	0.0581824	0.0145619	0.0727443	30.5865	0.0908299	0.0989892	-0.00223073			0.00138	29.2046	0.803205	30.0078	0.0719541	0.0125586	0.0845127	32.3952	0.0908299	0.0990065	-0.00222535
0.00139	12.2222	6.47867	18.7009	0.0185312	0.00958233	0.0281135	16.4922	0.0908263	0.0989337	-0.00232315			0.00139	27.4889	1.10629	28.5952	0.0584579	0.014573	0.0730309	30.4083	0.090831	0.0989901	-0.00224826			0.00139	29.0157	0.78477	29.8004	0.0722452	0.0125666	0.0848118	32.1035	0.090831	0.0990076	-0.00224294
0.0014	12.2072	6.4605	18.6677	0.0186533	0.00964703	0.0283004	16.4456	0.0908273	0.098934	-0.00234114			0.0014	27.3657	1.10344	28.4691	0.0587322	0.014584	0.0733162	30.2311	0.0908321	0.098991	-0.0022658			0.0014	28.8284	0.766078	29.5945	0.0725344	0.0125743	0.0851087	31.8139	0.0908321	0.0990087	-0.00226053
0.00141	12.1923	6.44239	18.6347	0.0187753	0.00971154	0.0284869	16.3992	0.0908283	0.0989342	-0.00235913			0.00141	27.2433	1.10047	28.3437	0.0590052	0.0145951	0.0736003	30.0547	0.0908332	0.0989919	-0.00228333			0.00141	28.643	0.747132	29.3901	0.0728218	0.0125819	0.0854037	31.5264	0.0908331	0.0990097	-0.00227811
0.00142	12.1774	6.42434	18.6018	0.0188972	0.00977587	0.0286731	16.3529	0.0908294	0.0989345	-0.00237712			0.00142	27.1215	1.09738	28.2189	0.0592771	0.014606	0.0738831	29.8791	0.0908343	0.0989928	-0.00230087			0.00142	28.4592	0.727934	29.1871	0.0731073	0.0125893	0.0856966	31.2409	0.0908342	0.0990108	-0.0022957
0.00143	12.1626	6.40636	18.569	0.0190189	0.00984003	0.0288589	16.3068	0.0908304	0.0989348	-0.0023951			0.00143	27.0006	1.09416	28.0947	0.0595477	0.014617	0.0741647	29.7045	0.0908353	0.0989937	-0.0023184			0.00143	28.2771	0.708486	28.9856	0.073391	0.0125965	0.0859874	30.9575	0.0908353	0.0990119	-0.00231329
0.00144	12.1479	6.38843	18.5363	0.0191404	0.009904	0.0290444	16.2608	0.0908314	0.098935	-0.00241308			0.00144	26.8803	1.09083	27.9712	0.0598171	0.0146279	0.074445	29.5307	0.0908364	0.0989946	-0.00233593			0.00144	28.0968	0.688791	28.7856	0.0736729	0.0126034	0.0862763	30.6762	0.0908364	0.0990129	-0.00233087
0.00145	12.1332	6.37058	18.5037	0.0192618	0.0099678	0.0292296	16.215	0.0908324	0.0989353	-0.00243106			0.00145	26.7608	1.08739	27.8482	0.0600853	0.0146388	0.0747241	29.3578	0.0908375	0.0989955	-0.00235346			0.00145	27.9181	0.668852	28.587	0.0739529	0.0126102	0.0865632	30.3969	0.0908374	0.099014	-0.00234846
0.00146	12.1185	6.35278	18.4713	0.0193831	0.0100314	0.0294145	16.1694	0.0908335	0.0989356	-0.00244903			0.00146	26.6421	1.08382	27.7259	0.0603523	0.0146497	0.075002	29.1857	0.0908386	0.0989964	-0.00237099			0.00146	27.7411	0.648671	28.3898	0.0742312	0.0126168	0.0868481	30.1196	0.0908385	0.0990151	-0.00236605
0.00147	12.1039	6.33505	18.4389	0.0195042	0.0100949	0.0295991	16.1239	0.0908345	0.0989358	-0.00246701			0.00147	26.524	1.08014	27.6041	0.0606182	0.0146605	0.0752786	29.0145	0.0908397	0.0989973	-0.00238852			0.00147	27.5658	0.62825	28.1941	0.0745078	0.0126232	0.087131	29.8443	0.0908396	0.0990162	-0.00238363
0.00148	12.0893	6.31738	18.4067	0.0196252	0.0101581	0.0297833	16.0785	0.0908355	0.0989361	-0.00248497			0.00148	26.4067	1.07634	27.483	0.0608828	0.0146713	0.0755541	28.8442	0.0908407	0.0989983	-0.00240605			0.00148	27.3921	0.607592	27.9997	0.0747826	0.0126294	0.087412	29.571	0.0908407	0.0990173	-0.00240122
0.00149	12.0748	6.29977	18.3746	0.019746	0.0102212	0.0299672	16.0334	0.0908366	0.0989364	-0.00250294			0.00149	26.2901	1.07242	27.3625	0.0611463	0.014682	0.0758283	28.6747	0.0908418	0.0989992	-0.00242358			0.00149	27.2201	0.586699	27.8068	0.0750556	0.0126353	0.087691	29.2996	0.0908417	0.0990183	-0.0024188
0.0015	12.0603	6.28222	18.3426	0.0198667	0.0102841	0.0301508	15.9884	0.0908376	0.0989367	-0.0025209			0.0015	26.1742	1.06839	27.2426	0.0614086	0.0146927	0.0761013	28.506	0.0908429	0.0990001	-0.00244111			0.0015	27.0497	0.565574	27.6153	0.075327	0.0126411	0.0879681	29.0303	0.0908428	0.0990194	-0.00243639
0.00151	12.0459	6.26473	18.3107	0.0199872	0.0103469	0.0303341	15.9435	0.0908386	0.098937	-0.00253886			0.00151	26.059	1.06425	27.1233	0.0616698	0.0147034	0.0763732	28.3382	0.090844	0.099001	-0.00245864			0.00151	26.881	0.544218	27.4252	0.0755967	0.0126467	0.0882433	28.7629	0.0908439	0.0990205	-0.00245397
0.00152	12.0316	6.24731	18.2789	0.0201076	0.0104094	0.030517	15.8988	0.0908397	0.0989372	-0.00255682			0.00152	25.9445	1.05999	27.0045	0.0619298	0.014714	0.0766438	28.1712	0.0908451	0.099002	-0.00247617			0.00152	26.7138	0.522634	27.2364	0.0758646	0.012652	0.0885166	28.4974	0.090845	0.0990216	-0.00247155
0.00153	12.0173	6.22995	18.2472	0.0202279	0.0104718	0.0306997	15.8543	0.0908407	0.0989375	-0.00257477			0.00153	25.8308	1.05562	26.8864	0.0621887	0.0147246	0.0769133	28.0051	0.0908461	0.0990029	-0.00249369			0.00153	26.5482	0.500825	27.049	0.076131	0.0126571	0.0887881	28.2339	0.090846	0.0990227	-0.00248914
0.00154	12.003	6.21264	18.2157	0.020348	0.010534	0.030882	15.8099	0.0908417	0.0989378	-0.00259272			0.00154	25.7177	1.05114	26.7689	0.0624464	0.0147351	0.0771816	27.8398	0.0908472	0.0990038	-0.00251122			0.00154	26.3842	0.478792	26.863	0.0763956	0.012662	0.0890576	27.9723	0.0908471	0.0990238	-0.00250672
0.00155	11.9888	6.1954	18.1842	0.0204679	0.0105961	0.031064	15.7657	0.0908428	0.0989381	-0.00261067			0.00155	25.6054	1.04655	26.6519	0.0627031	0.0147456	0.0774487	27.6753	0.0908483	0.0990048	-0.00252875			0.00155	26.2218	0.456539	26.6784	0.0766587	0.0126667	0.0893253	27.7126	0.0908482	0.0990249	-0.00252431
0.00156	11.9746	6.17822	18.1529	0.0205877	0.0106579	0.0312457	15.7216	0.0908438	0.0989384	-0.00262861			0.00156	25.4937	1.04184	26.5356	0.0629586	0.0147561	0.0777146	27.5117	0.0908494	0.0990057	-0.00254627			0.00156	26.061	0.434066	26.4951	0.0769201	0.0126711	0.0895912	27.4548	0.0908493	0.0990261	-0.00254189
0.00157	11.9605	6.1611	18.1216	0.0207074	0.0107196	0.031427	15.6777	0.0908448	0.0989387	-0.00264655			0.00157	25.3828	1.03703	26.4198	0.063213	0.0147664	0.0779794	27.3489	0.0908505	0.0990067	-0.0025638			0.00157	25.9017	0.411378	26.3131	0.0771799	0.0126754	0.0898553	27.1989	0.0908503	0.0990272	-0.00255947
0.00158	11.9465	6.14404	18.0905	0.0208269	0.0107811	0.0316081	15.6339	0.0908459	0.098939	-0.00266449			0.00158	25.2725	1.03211	26.3046	0.0634662	0.0147768	0.078243	27.1869	0.0908515	0.0990076	-0.00258132			0.00158	25.744	0.388475	26.1325	0.0774381	0.0126794	0.0901175	26.9449	0.0908514	0.0990283	-0.00257706
0.00159	11.9325	6.12704	18.0595	0.0209463	0.0108425	0.0317888	15.5903	0.0908469	0.0989393	-0.00268243			0.00159	25.1629	1.02708	26.19	0.0637184	0.0147871	0.0785055	27.0257	0.0908526	0.0990085	-0.00259884			0.00159	25.5878	0.36536	25.9532	0.0776948	0.0126831	0.0903779	26.6927	0.0908525	0.0990294	-0.00259464
0.0016	11.9185	6.1101	18.0286	0.0210656	0.0109037	0.0319693	15.5469	0.0908479	0.0989396	-0.00270036			0.0016	25.054	1.02194	26.076	0.0639695	0.0147973	0.0787668	26.8653	0.0908537	0.0990095	-0.00261637			0.0016	25.4331	0.342035	25.7752	0.0779499	0.0126867	0.0906366	26.4423	0.0908536	0.0990305	-0.00261223
0.00161	11.9046	6.09322	17.9978	0.0211847	0.0109647	0.0321494	15.5036	0.090849	0.0989399	-0.00271829			0.00161	24.9458	1.01669	25.9625	0.0642195	0.0148075	0.079027	26.7057	0.0908548	0.0990105	-0.00263389			0.00161	25.28	0.318503	25.5985	0.0782035	0.01269	0.0908935	26.1939	0.0908547	0.0990316	-0.00262981
0.00162	11.8907	6.0764	17.9671	0.0213037	0.0110256	0.0323293	15.4604	0.09085	0.0989402	-0.00273622			0.00162	24.8383	1.01134	25.8496	0.0644684	0.0148177	0.0792861	26.547	0.0908559	0.0990114	-0.00265141			0.00162	25.1283	0.294765	25.4231	0.0784555	0.012693	0.0911486	25.9472	0.0908557	0.0990328	-0.00264739
0.00163	11.8769	6.05964	17.9365	0.0214225	0.0110862	0.0325088	15.4174	0.0908511	0.0989405	-0.00275414			0.00163	24.7314	1.00588	25.7373	0.0647163	0.0148278	0.079544	26.389	0.090857	0.0990124	-0.00266893			0.00163	24.9782	0.270824	25.249	0.0787061	0.0126959	0.0914019	25.7023	0.0908568	0.0990339	-0.00266498
0.00164	11.8631	6.04294	17.9061	0.0215412	0.0111468	0.032688	15.3746	0.0908521	0.0989408	-0.00277206			0.00164	24.6252	1.00032	25.6255	0.0649631	0.0148378	0.0798009	26.2318	0.0908581	0.0990133	-0.00268645			0.00164	24.8295	0.246681	25.0762	0.0789551	0.0126985	0.0916536	25.4593	0.0908579	0.099035	-0.00268256
0.00165	11.8494	6.0263	17.8757	0.0216598	0.0112071	0.0328669	15.3319	0.0908531	0.0989411	-0.00278998			0.00165	24.5197	0.994654	25.5144	0.0652088	0.0148478	0.0800566	26.0755	0.0908591	0.0990143	-0.00270398			0.00165	24.6823	0.22234	24.9047	0.0792027	0.0127008	0.0919035	25.218	0.090859	0.0990362	-0.00270015
0.00166	11.8357	6.00972	17.8455	0.0217782	0.0112673	0.0330455	15.2893	0.0908542	0.0989414	-0.0028079			0.00166	24.4148	0.988884	25.4037	0.0654535	0.0148577	0.0803112	25.9199	0.0908602	0.0990153	-0.0027215			0.00166	24.5366	0.197802	24.7344	0.0794488	0.0127029	0.0921517	24.9786	0.0908601	0.0990373	-0.00271773
0.00167	11.8221	5.99319	17.8153	0.0218965	0.0113273	0.0332238	15.2469	0.0908552	0.0989417	-0.00282581			0.00167	24.3107	0.983012	25.2937	0.0656971	0.0148675	0.0805647	25.7651	0.0908613	0.0990162	-0.00273902			0.00167	24.3923	0.173069	24.5654	0.0796934	0.0127048	0.0923982	24.7409	0.0908611	0.0990384	-0.00273532
0.00168	11.8085	5.97673	17.7853	0.0220147	0.0113871	0.0334018	15.2047	0.0908563	0.098942	-0.00284373			0.00168	24.2071	0.977037	25.1842	0.0659397	0.0148773	0.080817	25.6111	0.0908624	0.0990172	-0.00275654			0.00168	24.2495	0.148144	24.3976	0.0799367	0.0127064	0.092643	24.5049	0.0908622	0.0990396	-0.00275291
0.00169	11.795	5.96032	17.7553	0.0221327	0.0114468	0.0335795	15.1626	0.0908573	0.0989423	-0.00286163			0.00169	24.1043	0.97096	25.0752	0.0661813	0.0148871	0.0810683	25.4579	0.0908635	0.0990182	-0.00277406			0.00169	24.1081	0.123027	24.2311	0.0801784	0.0127077	0.0928862	24.2707	0.0908633	0.0990407	-0.00277049
0.0017	11.7815	5.94397	17.7255	0.0222506	0.0115064	0.0337569	15.1206	0.0908583	0.0989426	-0.00287954			0.0017	24.002	0.964783	24.9668	0.0664218	0.0148968	0.0813186	25.3054	0.0908646	0.0990192	-0.00279158			0.0017	23.9681	0.0977229	24.0658	0.0804188	0.0127088	0.0931277	24.0383	0.0908644	0.0990419	-0.00278808
0.00171	11.7681	5.92768	17.6958	0.0223683	0.0115657	0.033934	15.0788	0.0908594	0.0989429	-0.00289744			0.00171	23.9005	0.958505	24.859	0.0666613	0.0149064	0.0815677	25.1538	0.0908656	0.0990202	-0.00280909			0.00171	23.8295	0.0722317	23.9017	0.0806578	0.0127097	0.0933675	23.8075	0.0908655	0.099043	-0.00280567
0.00172	11.7547	5.91144	17.6661	0.0224859	0.0116249	0.0341108	15.0372	0.0908604	0.0989432	-0.00291534			0.00172	23.7995	0.952129	24.7517	0.0668998	0.0149159	0.0818158	25.0029	0.0908667	0.0990211	-0.00282661			0.00172	23.6923	0.0465562	23.7389	0.0808954	0.0127103	0.0936057	23.5785	0.0908665	0.0990441	-0.00282325
0.00173	11.7414	5.89527	17.6366	0.0226034	0.0116839	0.0342874	14.9957	0.0908615	0.0989435	-0.00293324			0.00173	23.6993	0.945653	24.6449	0.0671373	0.0149254	0.0820627	24.8527	0.0908678	0.0990221	-0.00284413			0.00173	23.5566	0.0206983	23.5773	0.0811317	0.0127106	0.0938423	23.3512	0.0908676	0.0990453	-0.00284084
0.00174	11.7281	5.87915	17.6072	0.0227208	0.0117428	0.0344636	14.9543	0.0908625	0.0989438	-0.00295114			0.00174	23.5996	0.939079	24.5387	0.0673738	0.0149348	0.0823087	24.7034	0.0908689	0.0990231	-0.00286165			0.00174	23.4221	0	23.4221	0.0813666	0.0127107	0.0940773	23.1328	0.0908687	0.0990465	-0.00285843
0.00175	11.7148	5.86309	17.5779	0.022838	0.0118015	0.0346395	14.9131	0.0908636	0.0989442	-0.00296903			0.00175	23.5006	0.932408	24.433	0.0676093	0.0149442	0.0825535	24.5548	0.09087	0.0990241	-0.00287917			0.00175	23.2883	0	23.2883	0.0816002	0.0127107	0.0943108	22.9446	0.0908698	0.0990476	-0.00287602
0.00176	11.7016	5.84709	17.5487	0.0229551	0.0118601	0.0348151	14.872	0.0908646	0.0989445	-0.00298692			0.00176	23.4023	0.92564	24.3279	0.0678439	0.0149535	0.0827973	24.4069	0.0908711	0.0990251	-0.00289669			0.00176	23.1556	0	23.1556	0.0818324	0.0127107	0.0945431	22.758	0.0908709	0.0990488	-0.00289361
0.00177	11.6885	5.83114	17.5196	0.023072	0.0119185	0.0349905	14.8311	0.0908656	0.0989448	-0.00300481			0.00177	23.3045	0.918775	24.2233	0.0680774	0.0149627	0.0830401	24.2598	0.0908722	0.0990261	-0.0029142			0.00177	23.0241	0	23.0241	0.0820633	0.0127107	0.094774	22.573	0.0908719	0.0990499	-0.00291119
0.00178	11.6753	5.81525	17.4906	0.0231888	0.0119767	0.0351655	14.7903	0.0908667	0.0989451	-0.0030227			0.00178	23.2075	0.911815	24.1193	0.06831	0.0149719	0.0832818	24.1135	0.0908733	0.0990271	-0.00293172			0.00178	22.8937	0	22.8937	0.0822929	0.0127107	0.0950036	22.3896	0.090873	0.0990511	-0.00292878
0.00179	11.6623	5.79942	17.4617	0.0233055	0.0120348	0.0353403	14.7497	0.0908677	0.0989455	-0.00304058			0.00179	23.111	0.904761	24.0157	0.0685416	0.0149809	0.0835225	23.9679	0.0908743	0.0990281	-0.00294924			0.00179	22.7644	0	22.7644	0.0825212	0.0127107	0.0952319	22.2078	0.0908741	0.0990523	-0.00294636
0.0018	11.6493	5.78364	17.4329	0.0234221	0.0120927	0.0355148	14.7092	0.0908688	0.0989458	-0.00305846			0.0018	23.0151	0.897612	23.9127	0.0687722	0.01499	0.0837621	23.823	0.0908754	0.0990291	-0.00296676			0.0018	22.6362	0	22.6362	0.0827482	0.0127107	0.0954589	22.0276	0.0908752	0.0990534	-0.00296395
0.00181	11.6363	5.76792	17.4042	0.0235385	0.0121505	0.035689	14.6689	0.0908698	0.0989461	-0.00307634			0.00181	22.9199	0.890369	23.8103	0.0690019	0.0149989	0.0840008	23.6789	0.0908765	0.0990301	-0.00298427			0.00181	22.5091	0	22.5091	0.0829739	0.0127107	0.0956846	21.8489	0.0908763	0.0990546	-0.00298153
0.00182	11.6234	5.75226	17.3756	0.0236548	0.0122081	0.0358629	14.6287	0.0908709	0.0989464	-0.00309421			0.00182	22.8253	0.883034	23.7083	0.0692306	0.0150078	0.0842384	23.5355	0.0908776	0.0990311	-0.00300179			0.00182	22.3832	0	22.3832	0.0831984	0.0127107	0.0959091	21.6717	0.0908773	0.0990558	-0.00299911
0.00183	11.6105	5.73665	17.3471	0.023771	0.0122655	0.0360365	14.5886	0.0908719	0.0989468	-0.00311209			0.00183	22.7313	0.875606	23.6069	0.0694584	0.0150166	0.084475	23.3929	0.0908787	0.0990321	-0.00301931			0.00183	22.2582	0	22.2582	0.0834216	0.0127107	0.0961323	21.496	0.0908784	0.0990569	-0.0030167
0.00184	11.5977	5.7211	17.3188	0.023887	0.0123228	0.0362098	14.5487	0.090873	0.0989471	-0.00312996			0.00184	22.6379	0.868086	23.506	0.0696852	0.0150253	0.0847105	23.251	0.0908798	0.0990331	-0.00303683			0.00184	22.1344	0	22.1344	0.0836436	0.0127107	0.0963543	21.3219	0.0908795	0.0990581	-0.00303428
0.00185	11.5849	5.70561	17.2905	0.0240029	0.0123799	0.0363829	14.5089	0.090874	0.0989474	-0.00314783			0.00185	22.5452	0.860475	23.4056	0.0699112	0.0150339	0.0849451	23.1098	0.0908809	0.0990342	-0.00305434			0.00185	22.0116	0	22.0116	0.0838643	0.0127107	0.096575	21.1492	0.0908806	0.0990593	-0.00305186
0.00186	11.5721	5.69017	17.2623	0.0241187	0.0124369	0.0365556	14.4693	0.0908751	0.0989478	-0.0031657			0.00186	22.453	0.852774	23.3058	0.0701362	0.0150425	0.0851786	22.9694	0.090882	0.0990352	-0.00307186			0.00186	21.8899	0	21.8899	0.0840838	0.0127107	0.0967945	20.978	0.0908817	0.0990605	-0.00306944
0.00187	11.5594	5.67478	17.2342	0.0242344	0.0124937	0.0367281	14.4298	0.0908761	0.0989481	-0.00318356			0.00187	22.3614	0.844984	23.2064	0.0703602	0.015051	0.0854112	22.8296	0.0908831	0.0990362	-0.00308938			0.00187	21.7692	0	21.7692	0.0843021	0.0127107	0.0970128	20.8082	0.0908828	0.0990617	-0.00308702
0.00188	11.5468	5.65945	17.2062	0.0243499	0.0125504	0.0369003	14.3904	0.0908772	0.0989484	-0.00320142			0.00188	22.2705	0.837103	23.1076	0.0705834	0.0150594	0.0856428	22.6906	0.0908842	0.0990372	-0.0031069			0.00188	21.6495	0	21.6495	0.0845192	0.0127107	0.0972299	20.6399	0.0908838	0.0990629	-0.0031046
0.00189	11.5341	5.64418	17.1783	0.0244653	0.0126069	0.0370723	14.3512	0.0908782	0.0989488	-0.00321928			0.00189	22.1801	0.829135	23.0092	0.0708057	0.0150677	0.0858734	22.5523	0.0908852	0.0990382	-0.00312441			0.00189	21.5309	0	21.5309	0.0847352	0.0127107	0.0974458	20.4731	0.0908849	0.099064	-0.00312218
0.0019	11.5216	5.62896	17.1505	0.0245806	0.0126633	0.0372439	14.3122	0.0908793	0.0989491	-0.00323714			0.0019	22.0903	0.821078	22.9114	0.071027	0.015076	0.086103	22.4148	0.0908863	0.0990393	-0.00314193			0.0019	21.4132	0	21.4132	0.0849499	0.0127107	0.0976606	20.3076	0.090886	0.0990652	-0.00313976
0.00191	11.5091	5.6138	17.1229	0.0246958	0.0127195	0.0374153	14.2732	0.0908803	0.0989495	-0.003255			0.00191	22.0012	0.812934	22.8141	0.0712475	0.0150841	0.0863316	22.2779	0.0908874	0.0990403	-0.00315945			0.00191	21.2966	0	21.2966	0.0851634	0.0127107	0.0978741	20.1436	0.0908871	0.0990664	-0.00315734
0.00192	11.4966	5.59869	17.0953	0.0248108	0.0127756	0.0375864	14.2344	0.0908814	0.0989498	-0.00327285			0.00192	21.9126	0.804704	22.7173	0.0714671	0.0150922	0.0865593	22.1417	0.0908885	0.0990413	-0.00317697			0.00192	21.1809	0	21.1809	0.0853758	0.0127107	0.0980865	19.9809	0.0908882	0.0990676	-0.00317493
0.00193	11.4841	5.58363	17.0678	0.0249257	0.0128315	0.0377572	14.1958	0.0908824	0.0989501	-0.0032907			0.00193	21.8246	0.796387	22.621	0.0716858	0.0151002	0.086786	22.0063	0.0908896	0.0990424	-0.00319449			0.00193	21.0663	0	21.0663	0.0855871	0.0127107	0.0982978	19.8197	0.0908893	0.0990688	-0.00319251
0.00194	11.4718	5.56863	17.0404	0.0250405	0.0128872	0.0379277	14.1573	0.0908835	0.0989505	-0.00330855			0.00194	21.7372	0.787985	22.5251	0.0719036	0.0151082	0.0870117	21.8715	0.0908907	0.0990434	-0.00321201			0.00194	20.9526	0	20.9526	0.0857972	0.0127107	0.0985079	19.6598	0.0908903	0.09907	-0.00321009
0.00195	11.4594	5.55368	17.0131	0.0251551	0.0129429	0.038098	14.1189	0.0908846	0.0989508	-0.0033264			0.00195	21.6503	0.779497	22.4298	0.0721205	0.015116	0.0872365	21.7375	0.0908918	0.0990444	-0.00322952			0.00195	20.8398	0	20.8398	0.0860061	0.0127107	0.0987168	19.5013	0.0908914	0.0990712	-0.00322767
0.00196	11.4471	5.53879	16.9859	0.0252697	0.0129983	0.038268	14.0806	0.0908856	0.0989512	-0.00334424			0.00196	21.5641	0.770926	22.335	0.0723366	0.0151237	0.0874603	21.6041	0.0908929	0.0990455	-0.00324704			0.00196	20.7281	0	20.7281	0.086214	0.0127107	0.0989247	19.3441	0.0908925	0.0990724	-0.00324525
0.00197	11.4348	5.52395	16.9588	0.0253841	0.0130536	0.0384377	14.0425	0.0908867	0.0989515	-0.00336208			0.00197	21.4784	0.762271	22.2407	0.0725518	0.0151314	0.0876832	21.4714	0.090894	0.0990465	-0.00326456			0.00197	20.6173	0	20.6173	0.0864207	0.0127107	0.0991314	19.1882	0.0908936	0.0990736	-0.00326283
0.00198	11.4226	5.50917	16.9318	0.0254984	0.0131088	0.0386072	14.0046	0.0908877	0.0989519	-0.00337992			0.00198	21.3933	0.753532	22.1468	0.0727662	0.015139	0.0879052	21.3395	0.0908951	0.0990476	-0.00328208			0.00198	20.5074	0	20.5074	0.0866264	0.0127107	0.0993371	19.0337	0.0908947	0.0990748	-0.00328042
0.00199	11.4105	5.49444	16.9049	0.0256125	0.0131638	0.0387764	13.9667	0.0908888	0.0989522	-0.00339776			0.00199	21.3087	0.744711	22.0534	0.0729797	0.0151465	0.0881262	21.2082	0.0908962	0.0990486	-0.0032996			0.00199	20.3984	0	20.3984	0.0868309	0.0127107	0.0995416	18.8805	0.0908958	0.099076	-0.003298
0.002	11.3983	5.47976	16.8781	0.0257266	0.0132187	0.0389453	13.929	0.0908898	0.0989526	-0.0034156			0.002	21.2248	0.735808	21.9606	0.0731924	0.0151539	0.0883462	21.0775	0.0908973	0.0990497	-0.00331712			0.002	20.2904	0	20.2904	0.0870344	0.0127107	0.099745	18.7286	0.0908969	0.0990772	-0.00331558
0.00201	11.3862	5.46513	16.8514	0.0258405	0.0132734	0.0391139	13.8915	0.0908909	0.0989529	-0.00343343			0.00201	21.1414	0.726824	21.8682	0.0734042	0.0151612	0.0885654	20.9476	0.0908984	0.0990507	-0.00333464			0.00201	20.1833	0	20.1833	0.0872367	0.0127107	0.0999474	18.5779	0.0908979	0.0990784	-0.00333317
0.00202	11.3742	5.45056	16.8248	0.0259543	0.013328	0.0392823	13.8541	0.0908919	0.0989533	-0.00345127			0.00202	21.0585	0.717759	21.7763	0.0736152	0.0151684	0.0887836	20.8184	0.0908994	0.0990518	-0.00335216			0.00202	20.0771	0	20.0771	0.087438	0.0127107	0.100149	18.4286	0.090899	0.0990797	-0.00335075
0.00203	11.3622	5.43604	16.7982	0.026068	0.0133824	0.0394504	13.8168	0.090893	0.0989537	-0.0034691			0.00203	20.9762	0.708614	21.6848	0.0738254	0.0151755	0.0890009	20.6898	0.0909005	0.0990528	-0.00336968			0.00203	19.9718	0	19.9718	0.0876383	0.0127107	0.100349	18.2805	0.0909001	0.0990809	-0.00336833
0.00204	11.3502	5.42157	16.7718	0.0261816	0.0134367	0.0396183	13.7796	0.0908941	0.098954	-0.00348693			0.00204	20.8945	0.699389	21.5939	0.0740347	0.0151826	0.0892173	20.5619	0.0909016	0.0990539	-0.0033872			0.00204	19.8674	0	19.8674	0.0878375	0.0127107	0.100548	18.1337	0.0909012	0.0990821	-0.00338592
0.00205	11.3383	5.40716	16.7455	0.026295	0.0134909	0.0397859	13.7426	0.0908951	0.0989544	-0.00350475			0.00205	20.8133	0.690085	21.5034	0.0742433	0.0151895	0.0894328	20.4346	0.0909027	0.0990549	-0.00340473			0.00205	19.7639	0	19.7639	0.0880357	0.0127107	0.100746	17.9881	0.0909023	0.0990833	-0.00340351
0.00206	11.3264	5.3928	16.7192	0.0264083	0.0135449	0.0399532	13.7057	0.0908962	0.0989547	-0.00352258			0.00206	20.7327	0.680702	21.4134	0.074451	0.0151964	0.0896474	20.308	0.0909038	0.099056	-0.00342225			0.00206	19.6612	0	19.6612	0.0882328	0.0127107	0.100943	17.8437	0.0909034	0.0990845	-0.00342109
0.00207	11.3146	5.37849	16.6931	0.0265215	0.0135987	0.0401203	13.6689	0.0908972	0.0989551	-0.0035404			0.00207	20.6526	0.671242	21.3239	0.074658	0.0152031	0.0898611	20.1821	0.0909049	0.099057	-0.00343977			0.00207	19.5595	0	19.5595	0.0884289	0.0127107	0.10114	17.7006	0.0909045	0.0990857	-0.00343868
0.00208	11.3028	5.36423	16.6671	0.0266346	0.0136524	0.0402871	13.6323	0.0908983	0.0989555	-0.00355822			0.00208	20.5731	0.661704	21.2348	0.0748641	0.0152098	0.0900739	20.0569	0.090906	0.0990581	-0.00345729			0.00208	19.4586	0	19.4586	0.088624	0.0127107	0.101335	17.5587	0.0909055	0.099087	-0.00345627
0.00209	11.2911	5.35003	16.6411	0.0267476	0.013706	0.0404536	13.5958	0.0908994	0.0989558	-0.00357604			0.00209	20.4941	0.65209	21.1462	0.0750694	0.0152164	0.0902858	19.9323	0.0909071	0.0990592	-0.00347482			0.00209	19.3585	0	19.3585	0.0888181	0.0127107	0.101529	17.418	0.0909066	0.0990882	-0.00347386
0.0021	11.2794	5.33587	16.6152	0.0268604	0.0137594	0.0406199	13.5595	0.0909004	0.0989562	-0.00359386			0.0021	20.4157	0.642399	21.0581	0.075274	0.0152229	0.0904969	19.8083	0.0909082	0.0990603	-0.00349234			0.0021	19.2593	0	19.2593	0.0890112	0.0127107	0.101722	17.2785	0.0909077	0.0990894	-0.00349145
0.00211	11.2677	5.32177	16.5895	0.0269732	0.0138127	0.0407859	13.5232	0.0909015	0.0989566	-0.00361167			0.00211	20.3378	0.632633	20.9704	0.0754778	0.0152292	0.090707	19.685	0.0909093	0.0990613	-0.00350987			0.00211	19.161	0	19.161	0.0892033	0.0127107	0.101914	17.1402	0.0909088	0.0990907	-0.00350904
0.00212	11.2561	5.30772	16.5638	0.0270858	0.0138659	0.0409517	13.4871	0.0909025	0.0989569	-0.00362949			0.00212	20.2604	0.622792	20.8832	0.0756808	0.0152355	0.0909163	19.5624	0.0909104	0.0990624	-0.00352739			0.00212	19.0635	0	19.0635	0.0893944	0.0127107	0.102105	17.003	0.0909099	0.0990919	-0.00352663
0.00213	11.2445	5.29372	16.5382	0.0271983	0.0139189	0.0411172	13.4511	0.0909036	0.0989573	-0.0036473			0.00213	20.1836	0.612876	20.7964	0.075883	0.0152417	0.0911247	19.4404	0.0909115	0.0990635	-0.00354492			0.00213	18.9668	0	18.9668	0.0895846	0.0127107	0.102295	16.867	0.090911	0.0990931	-0.00354422
0.00214	11.233	5.27977	16.5127	0.0273107	0.0139718	0.0412825	13.4153	0.0909047	0.0989577	-0.00366511			0.00214	20.1073	0.602886	20.7101	0.0760845	0.0152478	0.0913322	19.319	0.0909126	0.0990645	-0.00356244			0.00214	18.8709	0	18.8709	0.0897738	0.0127107	0.102485	16.7322	0.0909121	0.0990943	-0.00356181
0.00215	11.2215	5.26588	16.4873	0.027423	0.0140245	0.0414475	13.3796	0.0909057	0.0989581	-0.00368292			0.00215	20.0315	0.592822	20.6243	0.0762852	0.0152537	0.0915389	19.1983	0.0909137	0.0990656	-0.00357997			0.00215	18.7758	0	18.7758	0.0899621	0.0127107	0.102673	16.5985	0.0909132	0.0990956	-0.0035794
0.00216	11.21	5.25203	16.462	0.0275351	0.0140771	0.0416122	13.344	0.0909068	0.0989584	-0.00370072			0.00216	19.9562	0.582686	20.5389	0.0764851	0.0152596	0.0917447	19.0782	0.0909148	0.0990667	-0.0035975			0.00216	18.6816	0	18.6816	0.0901493	0.0127107	0.10286	16.466	0.0909142	0.0990968	-0.003597
0.00217	11.1986	5.23824	16.4368	0.0276472	0.0141295	0.0417767	13.3086	0.0909079	0.0989588	-0.00371853			0.00217	19.8815	0.572477	20.454	0.0766843	0.0152654	0.0919497	18.9587	0.0909159	0.0990678	-0.00361502			0.00217	18.5881	0	18.5881	0.0903357	0.0127107	0.103046	16.3345	0.0909153	0.0990981	-0.00361459
0.00218	11.1872	5.22449	16.4117	0.0277591	0.0141818	0.0419409	13.2732	0.0909089	0.0989592	-0.00373633			0.00218	19.8073	0.562197	20.3695	0.0768827	0.0152711	0.0921538	18.8399	0.090917	0.0990689	-0.00363255			0.00218	18.4955	0	18.4955	0.0905211	0.0127107	0.103232	16.2042	0.0909164	0.0990993	-0.00363219
0.00219	11.1759	5.2108	16.3867	0.0278709	0.014234	0.0421049	13.238	0.09091	0.0989596	-0.00375413			0.00219	19.7336	0.551845	20.2855	0.0770805	0.0152766	0.0923571	18.7217	0.0909181	0.09907	-0.00365008			0.00219	18.4036	0	18.4036	0.0907056	0.0127107	0.103416	16.075	0.0909175	0.0991005	-0.00364979
0.0022	11.1646	5.19716	16.3617	0.0279826	0.0142861	0.0422687	13.203	0.0909111	0.09896	-0.00377193			0.0022	19.6604	0.541423	20.2019	0.0772774	0.0152821	0.0925595	18.6042	0.0909192	0.099071	-0.00366761			0.0022	18.3125	0	18.3125	0.0908892	0.0127107	0.1036	15.9469	0.0909186	0.0991018	-0.00366738
0.00221	11.1533	5.18356	16.3369	0.0280942	0.014338	0.0424322	13.168	0.0909121	0.0989603	-0.00378973			0.00221	19.5878	0.53093	20.1187	0.0774737	0.0152875	0.0927612	18.4872	0.0909203	0.0990721	-0.00368514			0.00221	18.2222	0	18.2222	0.0910719	0.0127107	0.103783	15.8199	0.0909197	0.099103	-0.00368498
0.00222	11.1421	5.17002	16.3121	0.0282057	0.0143897	0.0425954	13.1332	0.0909132	0.0989607	-0.00380753			0.00222	19.5156	0.520368	20.036	0.0776692	0.0152927	0.0929619	18.3709	0.0909214	0.0990732	-0.00370268			0.00222	18.1327	0	18.1327	0.0912537	0.0127107	0.103964	15.694	0.0909208	0.0991043	-0.00370258
0.00223	11.1309	5.15653	16.2874	0.0283171	0.0144414	0.0427584	13.0985	0.0909143	0.0989611	-0.00382532			0.00223	19.444	0.509736	19.9537	0.077864	0.0152979	0.0931619	18.2552	0.0909225	0.0990743	-0.00372021			0.00223	18.0439	0	18.0439	0.0914346	0.0127107	0.104145	15.5691	0.0909219	0.0991055	-0.00372018
0.00224	11.1198	5.14308	16.2629	0.0284283	0.0144929	0.0429212	13.064	0.0909153	0.0989615	-0.00384312			0.00224	19.3728	0.499036	19.8719	0.0780581	0.0153029	0.093361	18.1401	0.0909236	0.0990754	-0.00373774			0.00224	17.9558	0	17.9558	0.0916146	0.0127107	0.104325	15.4453	0.090923	0.0991068	-0.00373779
0.00225	11.1087	5.12969	16.2384	0.0285395	0.0145442	0.0430837	13.0295	0.0909164	0.0989619	-0.00386091			0.00225	19.3022	0.488268	19.7905	0.0782515	0.0153079	0.0935593	18.0256	0.0909247	0.0990765	-0.00375528			0.00225	17.8686	0	17.8686	0.0917937	0.0127107	0.104504	15.3226	0.090924	0.099108	-0.00375539
0.00226	11.0976	5.11634	16.214	0.0286505	0.0145955	0.043246	12.9952	0.0909175	0.0989623	-0.0038787			0.00226	19.2321	0.477432	19.7095	0.0784442	0.0153127	0.0937568	17.9117	0.0909258	0.0990776	-0.00377281			0.00226	17.782	0	17.782	0.091972	0.0127107	0.104683	15.2009	0.0909251	0.0991093	-0.00377299
0.00227	11.0866	5.10305	16.1897	0.0287614	0.0146466	0.043408	12.961	0.0909185	0.0989627	-0.00389649			0.00227	19.1624	0.466529	19.629	0.0786361	0.0153174	0.0939535	17.7985	0.0909269	0.0990787	-0.00379035			0.00227	17.6962	0	17.6962	0.0921494	0.0127107	0.10486	15.0802	0.0909262	0.0991105	-0.0037906
0.00228	11.0756	5.0898	16.1654	0.0288722	0.0146975	0.0435698	12.927	0.0909196	0.0989631	-0.00391427			0.00228	19.0933	0.45556	19.5489	0.0788274	0.015322	0.0941494	17.6858	0.090928	0.0990798	-0.00380788			0.00228	17.6112	0	17.6112	0.0923259	0.0127107	0.105037	14.9606	0.0909273	0.0991118	-0.0038082
0.00229	11.0647	5.07661	16.1413	0.0289829	0.0147484	0.0437313	12.893	0.0909207	0.0989634	-0.00393206			0.00229	19.0247	0.444524	19.4692	0.079018	0.0153265	0.0943445	17.5738	0.0909291	0.0990809	-0.00382542			0.00229	17.5268	0	17.5268	0.0925016	0.0127107	0.105212	14.842	0.0909284	0.099113	-0.00382581
0.0023	11.0538	5.06346	16.1172	0.0290935	0.0147991	0.0438926	12.8592	0.0909217	0.0989638	-0.00394985			0.0023	18.9565	0.433423	19.3899	0.0792079	0.0153309	0.0945388	17.4623	0.0909302	0.099082	-0.00384296			0.0023	17.4432	0	17.4432	0.0926765	0.0127107	0.105387	14.7244	0.0909295	0.0991143	-0.00384342
0.00231	11.0429	5.05036	16.0933	0.029204	0.0148496	0.0440536	12.8255	0.0909228	0.0989642	-0.00396763			0.00231	18.8888	0.422258	19.3111	0.0793972	0.0153352	0.0947324	17.3514	0.0909313	0.0990831	-0.0038605			0.00231	17.3603	0	17.3603	0.0928505	0.0127107	0.105561	14.6078	0.0909306	0.0991156	-0.00386103
0.00232	11.0321	5.03731	16.0694	0.0293144	0.0149001	0.0442145	12.7919	0.0909239	0.0989646	-0.00398541			0.00232	18.8217	0.411027	19.2327	0.0795857	0.0153394	0.0949251	17.2412	0.0909324	0.0990842	-0.00387804			0.00232	17.2781	0	17.2781	0.0930237	0.0127107	0.105734	14.4922	0.0909317	0.0991168	-0.00387864
0.00233	11.0213	5.02431	16.0456	0.0294247	0.0149504	0.044375	12.7585	0.090925	0.098965	-0.00400319			0.00233	18.755	0.399733	19.1547	0.0797736	0.0153434	0.095117	17.1315	0.0909335	0.0990854	-0.00389558			0.00233	17.1966	0	17.1966	0.0931961	0.0127107	0.105907	14.3775	0.0909328	0.0991181	-0.00389625
0.00234	11.0106	5.01135	16.0219	0.0295348	0.0150006	0.0445354	12.7252	0.090926	0.0989654	-0.00402097			0.00234	18.6888	0.388375	19.0771	0.0799609	0.0153473	0.0953082	17.0224	0.0909346	0.0990865	-0.00391312			0.00234	17.1158	0	17.1158	0.0933677	0.0127107	0.106078	14.2639	0.0909339	0.0991194	-0.00391387
0.00235	10.9999	4.99845	15.9983	0.0296449	0.0150506	0.0446955	12.692	0.0909271	0.0989658	-0.00403875			0.00235	18.623	0.376954	19	0.0801474	0.0153512	0.0954986	16.9139	0.0909357	0.0990876	-0.00393066			0.00235	17.0357	0	17.0357	0.0935385	0.0127107	0.106249	14.1512	0.090935	0.0991206	-0.00393148
0.00236	10.9892	4.98559	15.9748	0.0297548	0.0151005	0.0448554	12.6589	0.0909282	0.0989662	-0.00405652			0.00236	18.5578	0.365471	18.9232	0.0803333	0.0153549	0.0956882	16.806	0.0909368	0.0990887	-0.00394821			0.00236	16.9562	0	16.9562	0.0937084	0.0127107	0.106419	14.0395	0.090936	0.0991219	-0.0039491
0.00237	10.9786	4.97278	15.9514	0.0298647	0.0151503	0.045015	12.6259	0.0909293	0.0989666	-0.0040743			0.00237	18.493	0.353926	18.8469	0.0805186	0.0153585	0.0958771	16.6986	0.0909379	0.0990898	-0.00396575			0.00237	16.8775	0	16.8775	0.0938776	0.0127107	0.106588	13.9288	0.0909371	0.0991232	-0.00396671
0.00238	10.968	4.96002	15.928	0.0299744	0.0152	0.0451744	12.5931	0.0909303	0.098967	-0.00409207			0.00238	18.4287	0.342319	18.771	0.0807032	0.015362	0.0960652	16.5919	0.090939	0.0990909	-0.0039833			0.00238	16.7994	0	16.7994	0.094046	0.0127107	0.106757	13.819	0.0909382	0.0991244	-0.00398433
0.00239	10.9574	4.9473	15.9047	0.030084	0.0152495	0.0453336	12.5604	0.0909314	0.0989674	-0.00410984			0.00239	18.3648	0.330651	18.6955	0.0808872	0.0153653	0.0962525	16.4857	0.0909401	0.0990921	-0.00400085			0.00239	16.722	0	16.722	0.0942136	0.0127107	0.106924	13.7101	0.0909393	0.0991257	-0.00400195
0.0024	10.9469	4.93464	15.8815	0.0301935	0.0152989	0.0454925	12.5278	0.0909325	0.0989679	-0.00412761			0.0024	18.3015	0.318923	18.6204	0.0810705	0.0153686	0.0964391	16.3801	0.0909412	0.0990932	-0.0040184			0.0024	16.6452	0	16.6452	0.0943805	0.0127107	0.107091	13.6022	0.0909404	0.099127	-0.00401957
0.00241	10.9364	4.92202	15.8584	0.030303	0.0153482	0.0456512	12.4953	0.0909336	0.0989683	-0.00414538			0.00241	18.2386	0.307134	18.5457	0.0812532	0.0153717	0.0966249	16.275	0.0909423	0.0990943	-0.00403595			0.00241	16.5692	0	16.5692	0.0945465	0.0127107	0.107257	13.4951	0.0909415	0.0991283	-0.00403719
0.00242	10.926	4.90944	15.8354	0.0304123	0.0153974	0.0458097	12.4629	0.0909346	0.0989687	-0.00416315			0.00242	18.1761	0.295286	18.4714	0.0814353	0.0153747	0.09681	16.1706	0.0909434	0.0990954	-0.0040535			0.00242	16.4937	0	16.4937	0.0947119	0.0127107	0.107423	13.389	0.0909426	0.0991295	-0.00405482
0.00243	10.9156	4.89692	15.8125	0.0305215	0.0154464	0.0459679	12.4307	0.0909357	0.0989691	-0.00418092			0.00243	18.1142	0.28338	18.3975	0.0816168	0.0153776	0.0969944	16.0667	0.0909445	0.0990966	-0.00407105			0.00243	16.4189	0	16.4189	0.0948764	0.0127107	0.107587	13.2839	0.0909437	0.0991308	-0.00407244
0.00244	10.9052	4.88444	15.7897	0.0306306	0.0154953	0.0461259	12.3986	0.0909368	0.0989695	-0.00419868			0.00244	18.0526	0.271414	18.324	0.0817976	0.0153804	0.097178	15.9633	0.0909456	0.0990977	-0.0040886			0.00244	16.3448	0	16.3448	0.0950403	0.0127107	0.107751	13.1796	0.0909448	0.0991321	-0.00409007
0.00245	10.8949	4.87201	15.7669	0.0307396	0.0155441	0.0462837	12.3666	0.0909379	0.0989699	-0.00421644			0.00245	17.9916	0.25939	18.251	0.0819778	0.015383	0.0973609	15.8605	0.0909467	0.0990988	-0.00410616			0.00245	16.2713	0	16.2713	0.0952034	0.0127107	0.107914	13.0762	0.0909459	0.0991334	-0.00410769
0.00246	10.8846	4.85962	15.7442	0.0308485	0.0155928	0.0464413	12.3347	0.0909389	0.0989703	-0.00423421			0.00246	17.931	0.247309	18.1783	0.0821575	0.0153856	0.097543	15.7583	0.0909478	0.0991	-0.00412371			0.00246	16.1984	0	16.1984	0.0953657	0.0127107	0.108076	12.9737	0.090947	0.0991346	-0.00412532
0.00247	10.8743	4.84728	15.7216	0.0309573	0.0156413	0.0465986	12.3029	0.09094	0.0989707	-0.00425197			0.00247	17.8708	0.235171	18.106	0.0823365	0.015388	0.0977245	15.6566	0.0909489	0.0991011	-0.00414127			0.00247	16.1261	0	16.1261	0.0955274	0.0127107	0.108238	12.8721	0.0909481	0.0991359	-0.00414295
0.00248	10.8641	4.83499	15.6991	0.031066	0.0156897	0.0467557	12.2713	0.0909411	0.0989712	-0.00426973			0.00248	17.8111	0.222976	18.0341	0.0825149	0.0153903	0.0979052	15.5555	0.09095	0.0991022	-0.00415883			0.00248	16.0545	0	16.0545	0.0956883	0.0127107	0.108399	12.7713	0.0909492	0.0991372	-0.00416058
0.00249	10.8539	4.82275	15.6767	0.0311746	0.015738	0.0469126	12.2397	0.0909422	0.0989716	-0.00428749			0.00249	17.7518	0.210724	17.9626	0.0826927	0.0153924	0.0980852	15.4549	0.0909511	0.0991034	-0.00417639			0.00249	15.9834	0	15.9834	0.0958485	0.0127107	0.108559	12.6714	0.0909503	0.0991385	-0.00417822
0.0025	10.8438	4.81055	15.6543	0.0312831	0.0157862	0.0470692	12.2083	0.0909433	0.098972	-0.00430525			0.0025	17.693	0.198417	17.8914	0.0828699	0.0153945	0.0982644	15.3549	0.0909522	0.0991045	-0.00419395			0.0025	15.913	0	15.913	0.096008	0.0127107	0.108719	12.5724	0.0909514	0.0991398	-0.00419585
0.00251	10.8337	4.79839	15.6321	0.0313915	0.0158342	0.0472257	12.177	0.0909443	0.0989724	-0.00432301			0.00251	17.6347	0.186055	17.8207	0.0830466	0.0153964	0.098443	15.2554	0.0909534	0.0991057	-0.00421151			0.00251	15.8432	0	15.8432	0.0961668	0.0127107	0.108877	12.4742	0.0909525	0.0991411	-0.00421349
0.00252	10.8236	4.78628	15.6099	0.0314997	0.0158821	0.0473819	12.1458	0.0909454	0.0989728	-0.00434076			0.00252	17.5767	0.173638	17.7504	0.0832227	0.0153982	0.0986209	15.1565	0.0909545	0.0991068	-0.00422907			0.00252	15.774	0	15.774	0.0963249	0.0127107	0.109036	12.3769	0.0909535	0.0991424	-0.00423112
0.00253	10.8136	4.77422	15.5878	0.0316079	0.01593	0.0475379	12.1147	0.0909465	0.0989733	-0.00435852			0.00253	17.5192	0.161167	17.6804	0.0833981	0.0153999	0.098798	15.0581	0.0909556	0.0991079	-0.00424664			0.00253	15.7054	0	15.7054	0.0964823	0.0127107	0.109193	12.2804	0.0909546	0.0991436	-0.00424876
0.00254	10.8036	4.76221	15.5658	0.031716	0.0159776	0.0476937	12.0838	0.0909476	0.0989737	-0.00437627			0.00254	17.4622	0.148641	17.6108	0.0835731	0.0154014	0.0989745	14.9603	0.0909567	0.0991091	-0.00426421			0.00254	15.6374	0	15.6374	0.096639	0.0127107	0.10935	12.1847	0.0909557	0.0991449	-0.0042664
0.00255	10.7936	4.75023	15.5439	0.031824	0.0160252	0.0478492	12.053	0.0909487	0.0989741	-0.00439403			0.00255	17.4056	0.136062	17.5416	0.0837474	0.0154029	0.0991503	14.863	0.0909578	0.0991102	-0.00428177			0.00255	15.5699	0	15.5699	0.096795	0.0127107	0.109506	12.0899	0.0909568	0.0991462	-0.00428404
0.00256	10.7837	4.73831	15.522	0.0319319	0.0160726	0.0480045	12.0222	0.0909498	0.0989745	-0.00441178			0.00256	17.3494	0.123431	17.4728	0.0839212	0.0154042	0.0993253	14.7662	0.0909589	0.0991114	-0.00429934			0.00256	15.5031	0	15.5031	0.0969504	0.0127107	0.109661	11.9959	0.0909579	0.0991475	-0.00430169
0.00257	10.7738	4.72643	15.5002	0.0320397	0.01612	0.0481597	11.9916	0.0909508	0.098975	-0.00442953			0.00257	17.2936	0.110746	17.4044	0.0840944	0.0154053	0.0994997	14.6699	0.09096	0.0991125	-0.00431691			0.00257	15.4368	0	15.4368	0.0971051	0.0127107	0.109816	11.9027	0.090959	0.0991488	-0.00431933
0.00258	10.764	4.71459	15.4785	0.0321474	0.0161672	0.0483146	11.9611	0.0909519	0.0989754	-0.00444728			0.00258	17.2383	0.0980099	17.3363	0.0842671	0.0154064	0.0996735	14.5742	0.0909611	0.0991137	-0.00433449			0.00258	15.3711	0	15.3711	0.0972592	0.0127107	0.10997	11.8103	0.0909601	0.0991501	-0.00433698
0.00259	10.7541	4.7028	15.4569	0.032255	0.0162143	0.0484692	11.9307	0.090953	0.0989758	-0.00446503			0.00259	17.1834	0.0852218	17.2686	0.0844392	0.0154073	0.0998465	14.479	0.0909622	0.0991148	-0.00435206			0.00259	15.306	0	15.306	0.0974126	0.0127107	0.110123	11.7187	0.0909612	0.0991514	-0.00435463
0.0026	10.7444	4.69106	15.4354	0.0323625	0.0162612	0.0486237	11.9005	0.0909541	0.0989763	-0.00448278			0.0026	17.1289	0.0723826	17.2013	0.0846108	0.0154081	0.100019	14.3843	0.0909633	0.099116	-0.00436963			0.0026	15.2414	0	15.2414	0.0975653	0.0127107	0.110276	11.6278	0.0909623	0.0991527	-0.00437227
0.00261	10.7346	4.67935	15.414	0.0324699	0.0163081	0.048778	11.8703	0.0909552	0.0989767	-0.00450052			0.00261	17.0749	0.0594926	17.1343	0.0847818	0.0154087	0.100191	14.2902	0.0909644	0.0991171	-0.00438721			0.00261	15.1774	0	15.1774	0.0977174	0.0127107	0.110428	11.5378	0.0909634	0.099154	-0.00438993
0.00262	10.7249	4.6677	15.3926	0.0325772	0.0163548	0.048932	11.8402	0.0909563	0.0989771	-0.00451827			0.00262	17.0212	0.0465523	17.0678	0.0849523	0.0154093	0.100362	14.1966	0.0909655	0.0991183	-0.00440479			0.00262	15.1139	0	15.1139	0.0978689	0.0127107	0.11058	11.4486	0.0909645	0.0991553	-0.00440758
0.00263	10.7152	4.65609	15.3713	0.0326844	0.0164014	0.0490858	11.8103	0.0909573	0.0989776	-0.00453602			0.00263	16.968	0.0335621	17.0016	0.0851222	0.0154097	0.100532	14.1035	0.0909666	0.0991195	-0.00442237			0.00263	15.051	0	15.051	0.0980197	0.0127107	0.11073	11.3601	0.0909656	0.0991566	-0.00442523
0.00264	10.7056	4.64452	15.3501	0.0327915	0.0164479	0.0492394	11.7805	0.0909584	0.098978	-0.00455376			0.00264	16.9152	0.0205225	16.9357	0.0852917	0.0154099	0.100702	14.0109	0.0909677	0.0991206	-0.00443995			0.00264	14.9886	0	14.9886	0.09817	0.0127107	0.110881	11.2724	0.0909667	0.0991579	-0.00444289
0.00265	10.696	4.63299	15.329	0.0328985	0.0164943	0.0493928	11.7508	0.0909595	0.0989784	-0.0045715			0.00265	16.8628	0.00743387	16.8702	0.0854606	0.0154101	0.100871	13.9188	0.0909689	0.0991218	-0.00445753			0.00265	14.9268	0	14.9268	0.0983195	0.0127107	0.11103	11.1854	0.0909678	0.0991592	-0.00446054
0.00266	10.6864	4.62151	15.3079	0.0330054	0.0165406	0.049546	11.7212	0.0909606	0.0989789	-0.00458925			0.00266	16.8108	0	16.8108	0.0856289	0.0154101	0.101039	13.8349	0.09097	0.0991229	-0.00447512			0.00266	14.8655	0	14.8655	0.0984685	0.0127107	0.111179	11.0992	0.0909689	0.0991605	-0.0044782
0.00267	10.6768	4.61008	15.2869	0.0331122	0.0165868	0.049699	11.6917	0.0909617	0.0989793	-0.00460699			0.00267	16.7587	0	16.7587	0.0857968	0.0154101	0.101207	13.7617	0.0909711	0.0991241	-0.0044927			0.00267	14.8047	0	14.8047	0.0986169	0.0127107	0.111328	11.0138	0.09097	0.0991618	-0.00449586
0.00268	10.6673	4.59869	15.266	0.0332189	0.0166328	0.0498518	11.6623	0.0909628	0.0989797	-0.00462473			0.00268	16.7069	0	16.7069	0.0859641	0.0154101	0.101374	13.6889	0.0909722	0.0991253	-0.00451029			0.00268	14.7445	0	14.7445	0.0987646	0.0127107	0.111475	10.929	0.0909711	0.0991631	-0.00451353
0.00269	10.6579	4.58734	15.2452	0.0333256	0.0166787	0.0500043	11.633	0.0909639	0.0989802	-0.00464247			0.00269	16.6555	0	16.6555	0.086131	0.0154101	0.101541	13.6166	0.0909733	0.0991264	-0.00452788			0.00269	14.6848	0	14.6848	0.0989118	0.0127107	0.111622	10.8451	0.0909722	0.0991645	-0.00453119
0.0027	10.6484	4.57603	15.2245	0.0334321	0.0167246	0.0501567	11.6039	0.090965	0.0989806	-0.00466021			0.0027	16.6044	0	16.6044	0.0862973	0.0154101	0.101707	13.5448	0.0909744	0.0991276	-0.00454546			0.0027	14.6256	0	14.6256	0.0990584	0.0127107	0.111769	10.7618	0.0909733	0.0991658	-0.00454886
0.00271	10.639	4.56477	15.2038	0.0335385	0.0167703	0.0503088	11.5748	0.090966	0.0989811	-0.00467795			0.00271	16.5537	0	16.5537	0.0864631	0.0154101	0.101873	13.4734	0.0909755	0.0991288	-0.00456305			0.00271	14.5669	0	14.5669	0.0992043	0.0127107	0.111915	10.6793	0.0909744	0.0991671	-0.00456652
0.00272	10.6297	4.55355	15.1832	0.0336449	0.0168159	0.0504607	11.5459	0.0909671	0.0989815	-0.00469569			0.00272	16.5033	0	16.5033	0.0866284	0.0154101	0.102038	13.4025	0.0909766	0.0991299	-0.00458063			0.00272	14.5087	0	14.5087	0.0993497	0.0127107	0.11206	10.5975	0.0909755	0.0991684	-0.00458419
0.00273	10.6203	4.54238	15.1627	0.0337511	0.0168613	0.0506125	11.517	0.0909682	0.098982	-0.00471343			0.00273	16.4532	0	16.4532	0.0867931	0.0154101	0.102203	13.3321	0.0909777	0.0991311	-0.00459822			0.00273	14.4511	0	14.4511	0.0994945	0.0127107	0.112205	10.5164	0.0909766	0.0991697	-0.00460186
0.00274	10.611	4.53124	15.1423	0.0338573	0.0169067	0.050764	11.4883	0.0909693	0.0989824	-0.00473116			0.00274	16.4034	0	16.4034	0.0869574	0.0154101	0.102368	13.2622	0.0909788	0.0991323	-0.00461581			0.00274	14.3939	0	14.3939	0.0996388	0.0127107	0.112349	10.436	0.0909777	0.099171	-0.00461954
0.00275	10.6018	4.52016	15.1219	0.0339634	0.016952	0.0509153	11.4597	0.0909704	0.0989829	-0.0047489			0.00275	16.354	0	16.354	0.0871212	0.0154101	0.102531	13.1927	0.0909799	0.0991335	-0.0046334			0.00275	14.3372	0	14.3372	0.0997824	0.0127107	0.112493	10.3563	0.0909788	0.0991723	-0.00463721
0.00276	10.5925	4.50911	15.1016	0.0340693	0.0169971	0.0510665	11.4312	0.0909715	0.0989833	-0.00476664			0.00276	16.3049	0	16.3049	0.0872845	0.0154101	0.102695	13.1236	0.0909811	0.0991346	-0.00465098			0.00276	14.2811	0	14.2811	0.0999255	0.0127107	0.112636	10.2773	0.0909799	0.0991736	-0.00465489
0.00277	10.5833	4.4981	15.0814	0.0341752	0.0170422	0.0512174	11.4028	0.0909726	0.0989838	-0.00478437			0.00277	16.2561	0	16.2561	0.0874474	0.0154101	0.102857	13.055	0.0909822	0.0991358	-0.00466857			0.00277	14.2254	0	14.2254	0.100068	0.0127107	0.112779	10.199	0.090981	0.099175	-0.00467256
0.00278	10.5742	4.48714	15.0613	0.034281	0.0170871	0.0513681	11.3745	0.0909737	0.0989842	-0.0048021			0.00278	16.2076	0	16.2076	0.0876097	0.0154101	0.10302	12.9868	0.0909833	0.099137	-0.00468616			0.00278	14.1702	0	14.1702	0.10021	0.0127107	0.112921	10.1214	0.0909821	0.0991763	-0.00469024
0.00279	10.565	4.47622	15.0413	0.0343867	0.0171319	0.0515186	11.3463	0.0909748	0.0989847	-0.00481984			0.00279	16.1594	0	16.1594	0.0877715	0.0154101	0.103182	12.9191	0.0909844	0.0991382	-0.00470375			0.00279	14.1155	0	14.1155	0.100352	0.0127107	0.113062	10.0445	0.0909832	0.0991776	-0.00470792
0.0028	10.5559	4.46535	15.0213	0.0344923	0.0171766	0.0516689	11.3182	0.0909759	0.0989851	-0.00483757			0.0028	16.1116	0	16.1116	0.0879329	0.0154101	0.103343	12.8518	0.0909855	0.0991394	-0.00472135			0.0028	14.0612	0	14.0612	0.100492	0.0127107	0.113203	9.96818	0.0909843	0.0991789	-0.00472561
0.00281	10.5469	4.45451	15.0014	0.0345978	0.0172212	0.051819	11.2902	0.090977	0.0989856	-0.0048553			0.00281	16.064	0	16.064	0.0880938	0.0154101	0.103504	12.7849	0.0909866	0.0991405	-0.00473894			0.00281	14.0075	0	14.0075	0.100633	0.0127107	0.113343	9.89258	0.0909854	0.0991802	-0.00474329
0.00282	10.5379	4.44372	14.9816	0.0347033	0.0172657	0.051969	11.2623	0.0909781	0.098986	-0.00487303			0.00282	16.0168	0	16.0168	0.0882542	0.0154101	0.103664	12.7185	0.0909877	0.0991417	-0.00475653			0.00282	13.9542	0	13.9542	0.100773	0.0127107	0.113483	9.81763	0.0909865	0.0991816	-0.00476098
0.00283	10.5289	4.43297	14.9618	0.0348086	0.0173101	0.0521187	11.2346	0.0909792	0.0989865	-0.00489077			0.00283	15.9698	0	15.9698	0.0884141	0.0154101	0.103824	12.6525	0.0909888	0.0991429	-0.00477413			0.00283	13.9014	0	13.9014	0.100912	0.0127107	0.113623	9.74335	0.0909876	0.0991829	-0.00477867
0.00284	10.5199	4.42226	14.9421	0.0349138	0.0173544	0.0522682	11.2069	0.0909803	0.098987	-0.0049085			0.00284	15.9232	0	15.9232	0.0885736	0.0154101	0.103984	12.5869	0.0909899	0.0991441	-0.00479173			0.00284	13.849	0	13.849	0.101051	0.0127107	0.113761	9.66971	0.0909887	0.0991842	-0.00479636
0.00285	10.511	4.41159	14.9225	0.035019	0.0173985	0.0524175	11.1793	0.0909814	0.0989874	-0.00492623			0.00285	15.8768	0	15.8768	0.0887326	0.0154101	0.104143	12.5217	0.0909911	0.0991453	-0.00480932			0.00285	13.7971	0	13.7971	0.101189	0.0127107	0.1139	9.59672	0.0909898	0.0991855	-0.00481405
0.00286	10.5021	4.40097	14.903	0.0351241	0.0174426	0.0525667	11.1519	0.0909825	0.0989879	-0.00494396			0.00286	15.8308	0	15.8308	0.0888912	0.0154101	0.104301	12.4569	0.0909922	0.0991465	-0.00482692			0.00286	13.7457	0	13.7457	0.101327	0.0127107	0.114037	9.52437	0.0909909	0.0991869	-0.00483174
0.00287	10.4932	4.39038	14.8836	0.035229	0.0174866	0.0527156	11.1245	0.0909835	0.0989883	-0.00496169			0.00287	15.785	0	15.785	0.0890493	0.0154101	0.104459	12.3926	0.0909933	0.0991477	-0.00484452			0.00287	13.6947	0	13.6947	0.101464	0.0127107	0.114175	9.45265	0.090992	0.0991882	-0.00484944
0.00288	10.4843	4.37984	14.8642	0.0353339	0.0175304	0.0528643	11.0973	0.0909846	0.0989888	-0.00497941			0.00288	15.7396	0	15.7396	0.0892069	0.0154101	0.104617	12.3286	0.0909944	0.0991489	-0.00486212			0.00288	13.6441	0	13.6441	0.101601	0.0127107	0.114311	9.38157	0.0909931	0.0991895	-0.00486714
0.00289	10.4755	4.36934	14.8449	0.0354387	0.0175742	0.0530129	11.0701	0.0909857	0.0989893	-0.00499714			0.00289	15.6944	0	15.6944	0.0893641	0.0154101	0.104774	12.2651	0.0909955	0.09915	-0.00487973			0.00289	13.594	0	13.594	0.101737	0.0127107	0.114447	9.31111	0.0909942	0.0991908	-0.00488484
0.0029	10.4668	4.35888	14.8257	0.0355434	0.0176178	0.0531612	11.0431	0.0909868	0.0989897	-0.00501487			0.0029	15.6495	0	15.6495	0.0895208	0.0154101	0.104931	12.202	0.0909966	0.0991512	-0.00489733			0.0029	13.5444	0	13.5444	0.101872	0.0127107	0.114583	9.24127	0.0909953	0.0991922	-0.00490254
0.00291	10.458	4.34846	14.8065	0.0356481	0.0176613	0.0533094	11.0162	0.0909879	0.0989902	-0.0050326			0.00291	15.6049	0	15.6049	0.0896771	0.0154101	0.105087	12.1393	0.0909977	0.0991524	-0.00491494			0.00291	13.4951	0	13.4951	0.102008	0.0127107	0.114718	9.17204	0.0909964	0.0991935	-0.00492024
0.00292	10.4493	4.33808	14.7874	0.0357526	0.0177048	0.0534574	10.9893	0.090989	0.0989907	-0.00505032			0.00292	15.5606	0	15.5606	0.0898329	0.0154101	0.105243	12.0769	0.0909988	0.0991536	-0.00493255			0.00292	13.4463	0	13.4463	0.102142	0.0127107	0.114853	9.10342	0.0909975	0.0991948	-0.00493795
0.00293	10.4407	4.32774	14.7684	0.0358571	0.0177481	0.0536052	10.9626	0.0909901	0.0989911	-0.00506805			0.00293	15.5165	0	15.5165	0.0899883	0.0154101	0.105398	12.015	0.091	0.0991548	-0.00495015			0.00293	13.398	0	13.398	0.102277	0.0127107	0.114987	9.03541	0.0909986	0.0991962	-0.00495566
0.00294	10.432	4.31744	14.7495	0.0359614	0.0177913	0.0537528	10.936	0.0909912	0.0989916	-0.00508578			0.00294	15.4728	0	15.4728	0.0901433	0.0154101	0.105553	11.9534	0.0910011	0.099156	-0.00496776			0.00294	13.35	0	13.35	0.10241	0.0127107	0.115121	8.968	0.0909997	0.0991975	-0.00497337
0.00295	10.4234	4.30719	14.7306	0.0360657	0.0178345	0.0539002	10.9094	0.0909923	0.0989921	-0.0051035			0.00295	15.4293	0	15.4293	0.0902978	0.0154101	0.105708	11.8923	0.0910022	0.0991572	-0.00498538			0.00295	13.3025	0	13.3025	0.102544	0.0127107	0.115254	8.90118	0.0910008	0.0991988	-0.00499108
0.00296	10.4148	4.29697	14.7118	0.0361699	0.0178775	0.0540474	10.883	0.0909934	0.0989926	-0.00512123			0.00296	15.3861	0	15.3861	0.0904519	0.0154101	0.105862	11.8315	0.0910033	0.0991584	-0.00500299			0.00296	13.2554	0	13.2554	0.102676	0.0127107	0.115387	8.83496	0.0910019	0.0992002	-0.00500879
0.00297	10.4063	4.28679	14.6931	0.036274	0.0179204	0.0541944	10.8567	0.0909945	0.098993	-0.00513895			0.00297	15.3431	0	15.3431	0.0906055	0.0154101	0.106016	11.7711	0.0910044	0.0991596	-0.00502061			0.00297	13.2088	0	13.2088	0.102809	0.0127107	0.115519	8.76932	0.091003	0.0992015	-0.00502651
0.00298	10.3978	4.27665	14.6744	0.036378	0.0179632	0.0543412	10.8304	0.0909956	0.0989935	-0.00515668			0.00298	15.3004	0	15.3004	0.0907587	0.0154101	0.106169	11.7111	0.0910055	0.0991608	-0.00503822			0.00298	13.1625	0	13.1625	0.102941	0.0127107	0.115651	8.70426	0.0910041	0.0992028	-0.00504423
0.00299	10.3893	4.26656	14.6558	0.036482	0.0180059	0.0544879	10.8043	0.0909967	0.098994	-0.0051744			0.00299	15.2581	0	15.2581	0.0909116	0.0154101	0.106322	11.6515	0.0910066	0.099162	-0.00505584			0.00299	13.1166	0	13.1166	0.103072	0.0127107	0.115783	8.63977	0.0910052	0.0992042	-0.00506194
0.003	10.3808	4.2565	14.6373	0.0365858	0.0180486	0.0546344	10.7783	0.0909978	0.0989945	-0.00519213			0.003	15.2159	0	15.2159	0.0910639	0.0154101	0.106474	11.5923	0.0910078	0.0991632	-0.00507346			0.003	13.0712	0	13.0712	0.103203	0.0127107	0.115914	8.57586	0.0910064	0.0992055	-0.00507967
0.00301	10.3724	4.24648	14.6189	0.0366896	0.0180911	0.0547807	10.7524	0.090999	0.0989949	-0.00520985			0.00301	15.1741	0	15.1741	0.0912159	0.0154101	0.106626	11.5334	0.0910089	0.0991645	-0.00509108			0.00301	13.0261	0	13.0261	0.103334	0.0127107	0.116044	8.51251	0.0910075	0.0992069	-0.00509739
0.00302	10.364	4.23651	14.6005	0.0367933	0.0181335	0.0549268	10.7265	0.0910001	0.0989954	-0.00522757			0.00302	15.1325	0	15.1325	0.0913674	0.0154101	0.106778	11.4749	0.09101	0.0991657	-0.00510871			0.00302	12.9815	0	12.9815	0.103464	0.0127107	0.116174	8.44973	0.0910086	0.0992082	-0.00511512
0.00303	10.3556	4.22657	14.5822	0.0368969	0.0181758	0.0550727	10.7008	0.0910012	0.0989959	-0.0052453			0.00303	15.0911	0	15.0911	0.0915186	0.0154101	0.106929	11.4168	0.0910111	0.0991669	-0.00512633			0.00303	12.9373	0	12.9373	0.103593	0.0127107	0.116304	8.3875	0.0910097	0.0992095	-0.00513284
0.00304	10.3473	4.21667	14.564	0.0370004	0.018218	0.0552184	10.6752	0.0910023	0.0989964	-0.00526302			0.00304	15.0501	0	15.0501	0.0916693	0.0154101	0.107079	11.359	0.0910122	0.0991681	-0.00514396			0.00304	12.8934	0	12.8934	0.103722	0.0127107	0.116433	8.32583	0.0910108	0.0992109	-0.00515057
0.00305	10.339	4.20681	14.5458	0.0371038	0.0182601	0.055364	10.6496	0.0910034	0.0989969	-0.00528074			0.00305	15.0092	0	15.0092	0.0918196	0.0154101	0.10723	11.3016	0.0910133	0.0991693	-0.00516159			0.00305	12.8499	0	12.8499	0.103851	0.0127107	0.116562	8.2647	0.0910119	0.0992122	-0.00516831
0.00306	10.3307	4.19699	14.5277	0.0372072	0.0183022	0.0555093	10.6242	0.0910045	0.0989973	-0.00529847			0.00306	14.9687	0	14.9687	0.0919695	0.0154101	0.10738	11.2446	0.0910145	0.0991705	-0.00517922			0.00306	12.8069	0	12.8069	0.103979	0.0127107	0.11669	8.20412	0.091013	0.0992136	-0.00518604
0.00307	10.3225	4.18721	14.5097	0.0373104	0.0183441	0.0556545	10.5989	0.0910056	0.0989978	-0.00531619			0.00307	14.9284	0	14.9284	0.092119	0.0154101	0.107529	11.1879	0.0910156	0.0991717	-0.00519685			0.00307	12.7642	0	12.7642	0.104107	0.0127107	0.116818	8.14408	0.0910141	0.0992149	-0.00520378
0.00308	10.3143	4.17747	14.4918	0.0374136	0.0183859	0.0557995	10.5736	0.0910067	0.0989983	-0.00533391			0.00308	14.8883	0	14.8883	0.0922681	0.0154101	0.107678	11.1316	0.0910167	0.0991729	-0.00521449			0.00308	12.7218	0	12.7218	0.104235	0.0127107	0.116945	8.08457	0.0910152	0.0992163	-0.00522152
0.00309	10.3061	4.16777	14.4739	0.0375167	0.0184276	0.0559444	10.5485	0.0910078	0.0989988	-0.00535164			0.00309	14.8485	0	14.8485	0.0924168	0.0154101	0.107827	11.0757	0.0910178	0.0991742	-0.00523212			0.00309	12.6799	0	12.6799	0.104362	0.0127107	0.117072	8.0256	0.0910163	0.0992176	-0.00523926
0.0031	10.298	4.1581	14.4561	0.0376197	0.0184693	0.056089	10.5234	0.0910089	0.0989993	-0.00536936			0.0031	14.809	0	14.809	0.0925651	0.0154101	0.107975	11.02	0.0910189	0.0991754	-0.00524976			0.0031	12.6383	0	12.6383	0.104488	0.0127107	0.117199	7.96715	0.0910174	0.099219	-0.005257
0.00311	10.2898	4.14848	14.4383	0.0377227	0.0185108	0.0562335	10.4985	0.09101	0.0989998	-0.00538708			0.00311	14.7697	0	14.7697	0.092713	0.0154101	0.108123	10.9648	0.09102	0.0991766	-0.0052674			0.00311	12.5972	0	12.5972	0.104615	0.0127107	0.117325	7.90923	0.0910185	0.0992203	-0.00527474
0.00312	10.2818	4.13889	14.4206	0.0378256	0.0185522	0.0563778	10.4736	0.0910111	0.0990003	-0.0054048			0.00312	14.7307	0	14.7307	0.0928605	0.0154101	0.108271	10.9099	0.0910212	0.0991778	-0.00528505			0.00312	12.5563	0	12.5563	0.10474	0.0127107	0.117451	7.85182	0.0910196	0.0992217	-0.00529249
0.00313	10.2737	4.12934	14.403	0.0379283	0.0185936	0.0565219	10.4489	0.0910122	0.0990008	-0.00542252			0.00313	14.6919	0	14.6919	0.0930076	0.0154101	0.108418	10.8553	0.0910223	0.099179	-0.00530269			0.00313	12.5159	0	12.5159	0.104866	0.0127107	0.117576	7.79492	0.0910207	0.099223	-0.00531024
0.00314	10.2657	4.11983	14.3855	0.038031	0.0186348	0.0566659	10.4242	0.0910133	0.0990012	-0.00544025			0.00314	14.6533	0	14.6533	0.0931543	0.0154101	0.108564	10.8011	0.0910234	0.0991802	-0.00532034			0.00314	12.4758	0	12.4758	0.104991	0.0127107	0.117701	7.73854	0.0910218	0.0992244	-0.00532799
0.00315	10.2577	4.11036	14.368	0.0381336	0.018676	0.0568096	10.3996	0.0910144	0.0990017	-0.00545797			0.00315	14.615	0	14.615	0.0933007	0.0154101	0.108711	10.7473	0.0910245	0.0991815	-0.00533799			0.00315	12.436	0	12.436	0.105115	0.0127107	0.117826	7.68266	0.091023	0.0992257	-0.00534575
0.00316	10.2497	4.10093	14.3506	0.0382362	0.018717	0.0569532	10.3752	0.0910156	0.0990022	-0.00547569			0.00316	14.577	0	14.577	0.0934467	0.0154101	0.108857	10.6937	0.0910256	0.0991827	-0.00535564			0.00316	12.3967	0	12.3967	0.105239	0.0127107	0.11795	7.62729	0.0910241	0.0992271	-0.0053635
0.00317	10.2418	4.09153	14.3333	0.0383386	0.018758	0.0570967	10.3508	0.0910167	0.0990027	-0.00549341			0.00317	14.5391	0	14.5391	0.0935923	0.0154101	0.109002	10.6405	0.0910267	0.0991839	-0.00537329			0.00317	12.3576	0	12.3576	0.105363	0.0127107	0.118074	7.57241	0.0910252	0.0992284	-0.00538126
0.00318	10.2338	4.08217	14.316	0.038441	0.0187989	0.0572399	10.3265	0.0910178	0.0990032	-0.00551113			0.00318	14.5015	0	14.5015	0.0937375	0.0154101	0.109148	10.5877	0.0910279	0.0991851	-0.00539094			0.00318	12.319	0	12.319	0.105487	0.0127107	0.118197	7.51802	0.0910263	0.0992298	-0.00539902
0.00319	10.226	4.07285	14.2988	0.0385433	0.0188397	0.057383	10.3023	0.0910189	0.0990037	-0.00552886			0.00319	14.4642	0	14.4642	0.0938823	0.0154101	0.109292	10.5352	0.091029	0.0991864	-0.0054086			0.00319	12.2806	0	12.2806	0.10561	0.0127107	0.11832	7.46412	0.0910274	0.0992311	-0.00541678
0.0032	10.2181	4.06357	14.2817	0.0386456	0.0188803	0.0575259	10.2782	0.09102	0.0990042	-0.00554658			0.0032	14.4271	0	14.4271	0.0940268	0.0154101	0.109437	10.483	0.0910301	0.0991876	-0.00542626			0.0032	12.2427	0	12.2427	0.105732	0.0127107	0.118443	7.41071	0.0910285	0.0992325	-0.00543455
0.00321	10.2103	4.05432	14.2646	0.0387477	0.0189209	0.0576686	10.2542	0.0910211	0.0990047	-0.0055643			0.00321	14.3902	0	14.3902	0.0941709	0.0154101	0.109581	10.4311	0.0910312	0.0991888	-0.00544392			0.00321	12.205	0	12.205	0.105854	0.0127107	0.118565	7.35778	0.0910296	0.0992338	-0.00545232
0.00322	10.2025	4.04512	14.2476	0.0388498	0.0189614	0.0578112	10.2303	0.0910222	0.0990052	-0.00558202			0.00322	14.3536	0	14.3536	0.0943146	0.0154101	0.109725	10.3796	0.0910323	0.0991901	-0.00546158			0.00322	12.1677	0	12.1677	0.105976	0.0127107	0.118687	7.30533	0.0910307	0.0992352	-0.00547009
0.00323	10.1947	4.03595	14.2307	0.0389518	0.0190018	0.0579536	10.2065	0.0910233	0.0990057	-0.00559974			0.00323	14.3172	0	14.3172	0.094458	0.0154101	0.109868	10.3284	0.0910335	0.0991913	-0.00547925			0.00323	12.1308	0	12.1308	0.106098	0.0127107	0.118809	7.25335	0.0910318	0.0992365	-0.00548786
0.00324	10.187	4.02681	14.2138	0.0390537	0.0190422	0.0580958	10.1828	0.0910245	0.0990062	-0.00561747			0.00324	14.281	0	14.281	0.094601	0.0154101	0.110011	10.2775	0.0910346	0.0991925	-0.00549692			0.00324	12.0941	0	12.0941	0.106219	0.0127107	0.11893	7.20185	0.0910329	0.0992379	-0.00550563
0.00325	10.1793	4.01772	14.197	0.0391555	0.0190824	0.0582379	10.1592	0.0910256	0.0990067	-0.00563519			0.00325	14.2451	0	14.2451	0.0947436	0.0154101	0.110154	10.227	0.0910357	0.0991938	-0.00551459			0.00325	12.0578	0	12.0578	0.10634	0.0127107	0.11905	7.1508	0.091034	0.0992393	-0.00552341
0.00326	10.1716	4.00866	14.1803	0.0392573	0.0191225	0.0583798	10.1357	0.0910267	0.0990072	-0.00565291			0.00326	14.2093	0	14.2093	0.0948859	0.0154101	0.110296	10.1768	0.0910368	0.099195	-0.00553226			0.00326	12.0219	0	12.0219	0.10646	0.0127107	0.119171	7.10023	0.0910352	0.0992406	-0.00554119
0.00327	10.164	3.99964	14.1636	0.0393589	0.0191626	0.0585215	10.1122	0.0910278	0.0990077	-0.00567063			0.00327	14.1738	0	14.1738	0.0950278	0.0154101	0.110438	10.1269	0.0910379	0.0991962	-0.00554993			0.00327	11.9862	0	11.9862	0.10658	0.0127107	0.119291	7.0501	0.0910363	0.099242	-0.00555897
0.00328	10.1563	3.99065	14.147	0.0394605	0.0192025	0.058663	10.0889	0.0910289	0.0990082	-0.00568836			0.00328	14.1386	0	14.1386	0.0951694	0.0154101	0.110579	10.0773	0.0910391	0.0991975	-0.00556761			0.00328	11.9509	0	11.9509	0.1067	0.0127107	0.119411	7.00044	0.0910374	0.0992433	-0.00557675
0.00329	10.1487	3.9817	14.1304	0.0395621	0.0192424	0.0588044	10.0656	0.09103	0.0990087	-0.00570608			0.00329	14.1035	0	14.1035	0.0953106	0.0154101	0.110721	10.028	0.0910402	0.0991987	-0.00558529			0.00329	11.9159	0	11.9159	0.106819	0.0127107	0.11953	6.95122	0.0910385	0.0992447	-0.00559454
0.0033	10.1412	3.97279	14.114	0.0396635	0.0192821	0.0589457	10.0424	0.0910311	0.0990093	-0.0057238			0.0033	14.0687	0	14.0687	0.0954515	0.0154101	0.110862	9.97902	0.0910413	0.0991999	-0.00560297			0.0033	11.8812	0	11.8812	0.106938	0.0127107	0.119649	6.90246	0.0910396	0.0992461	-0.00561233
0.00331	10.1336	3.96391	14.0975	0.0397649	0.0193218	0.0590867	10.0194	0.0910323	0.0990098	-0.00574153			0.00331	14.0341	0	14.0341	0.095592	0.0154101	0.111002	9.93037	0.0910424	0.0992012	-0.00562065			0.00331	11.8469	0	11.8469	0.107057	0.0127107	0.119768	6.85413	0.0910407	0.0992474	-0.00563012
0.00332	10.1261	3.95508	14.0812	0.0398662	0.0193614	0.0592276	9.99637	0.0910334	0.0990103	-0.00575925			0.00332	13.9997	0	13.9997	0.0957322	0.0154101	0.111142	9.88203	0.0910436	0.0992024	-0.00563834			0.00332	11.8128	0	11.8128	0.107175	0.0127107	0.119886	6.80625	0.0910418	0.0992488	-0.00564791
0.00333	10.1186	3.94627	14.0649	0.0399674	0.0194009	0.0593684	9.97348	0.0910345	0.0990108	-0.00577697			0.00333	13.9656	0	13.9656	0.095872	0.0154101	0.111282	9.834	0.0910447	0.0992037	-0.00565602			0.00333	11.7791	0	11.7791	0.107293	0.0127107	0.120004	6.7588	0.0910429	0.0992501	-0.00566571
0.00334	10.1112	3.93751	14.0487	0.0400686	0.0194404	0.0595089	9.95067	0.0910356	0.0990113	-0.0057947			0.00334	13.9316	0	13.9316	0.0960115	0.0154101	0.111422	9.78627	0.0910458	0.0992049	-0.00567371			0.00334	11.7456	0	11.7456	0.107411	0.0127107	0.120122	6.71179	0.091044	0.0992515	-0.00568351
0.00335	10.1038	3.92878	14.0325	0.0401696	0.0194797	0.0596493	9.92796	0.0910367	0.0990118	-0.00581242			0.00335	13.8979	0	13.8979	0.0961507	0.0154101	0.111561	9.73885	0.0910469	0.0992061	-0.00569141			0.00335	11.7125	0	11.7125	0.107528	0.0127107	0.120239	6.6652	0.0910452	0.0992529	-0.00570131
0.00336	10.0964	3.92008	14.0164	0.0402707	0.0195189	0.0597896	9.90533	0.0910379	0.0990123	-0.00583015			0.00336	13.8644	0	13.8644	0.0962895	0.0154101	0.1117	9.69173	0.091048	0.0992074	-0.0057091			0.00336	11.6797	0	11.6797	0.107645	0.0127107	0.120356	6.61905	0.0910463	0.0992542	-0.00571911
0.00337	10.089	3.91142	14.0004	0.0403716	0.0195581	0.0599297	9.88279	0.091039	0.0990128	-0.00584787			0.00337	13.8311	0	13.8311	0.096428	0.0154101	0.111838	9.64492	0.0910492	0.0992086	-0.0057268			0.00337	11.6472	0	11.6472	0.107762	0.0127107	0.120473	6.57331	0.0910474	0.0992556	-0.00573692
0.00338	10.0817	3.9028	13.9844	0.0404724	0.0195972	0.0600696	9.86034	0.0910401	0.0990134	-0.0058656			0.00338	13.798	0	13.798	0.0965661	0.0154101	0.111976	9.5984	0.0910503	0.0992099	-0.0057445			0.00338	11.6149	0	11.6149	0.107878	0.0127107	0.120589	6.528	0.0910485	0.099257	-0.00575472
0.00339	10.0743	3.89421	13.9685	0.0405732	0.0196362	0.0602094	9.83799	0.0910412	0.0990139	-0.00588332			0.00339	13.7652	0	13.7652	0.096704	0.0154101	0.112114	9.55218	0.0910514	0.0992111	-0.0057622			0.00339	11.583	0	11.583	0.107994	0.0127107	0.120705	6.4831	0.0910496	0.0992583	-0.00577253
0.0034	10.067	3.88566	13.9527	0.0406739	0.0196751	0.060349	9.81571	0.0910423	0.0990144	-0.00590105			0.0034	13.7325	0	13.7325	0.0968415	0.0154101	0.112252	9.50625	0.0910525	0.0992124	-0.0057799			0.0034	11.5514	0	11.5514	0.10811	0.0127107	0.120821	6.43861	0.0910507	0.0992597	-0.00579035
0.00341	10.0598	3.87714	13.9369	0.0407746	0.0197139	0.0604884	9.79353	0.0910435	0.0990149	-0.00591878			0.00341	13.7001	0	13.7001	0.0969787	0.0154101	0.112389	9.46062	0.0910537	0.0992136	-0.00579761			0.00341	11.52	0	11.52	0.108225	0.0127107	0.120936	6.39453	0.0910518	0.0992611	-0.00580816
0.00342	10.0526	3.86866	13.9212	0.0408751	0.0197526	0.0606277	9.77144	0.0910446	0.0990154	-0.0059365			0.00342	13.6678	0	13.6678	0.0971155	0.0154101	0.112526	9.41528	0.0910548	0.0992149	-0.00581532			0.00342	11.489	0	11.489	0.10834	0.0127107	0.121051	6.35086	0.0910529	0.0992625	-0.00582598
0.00343	10.0453	3.86021	13.9056	0.0409756	0.0197913	0.0607669	9.74943	0.0910457	0.0990159	-0.00595423			0.00343	13.6358	0	13.6358	0.097252	0.0154101	0.112662	9.37023	0.0910559	0.0992161	-0.00583303			0.00343	11.4582	0	11.4582	0.108455	0.0127107	0.121166	6.30759	0.0910541	0.0992638	-0.0058438
0.00344	10.0382	3.8518	13.89	0.041076	0.0198298	0.0609059	9.72751	0.0910468	0.0990165	-0.00597196			0.00344	13.604	0	13.604	0.0973882	0.0154101	0.112798	9.32547	0.091057	0.0992174	-0.00585074			0.00344	11.4277	0	11.4277	0.108569	0.0127107	0.12128	6.26472	0.0910552	0.0992652	-0.00586163
0.00345	10.031	3.84343	13.8744	0.0411764	0.0198683	0.0610447	9.70568	0.0910479	0.099017	-0.00598969			0.00345	13.5723	0	13.5723	0.0975241	0.0154101	0.112934	9.281	0.0910582	0.0992186	-0.00586846			0.00345	11.3975	0	11.3975	0.108684	0.0127107	0.121394	6.22224	0.0910563	0.0992666	-0.00587945
0.00346	10.0239	3.83509	13.859	0.0412767	0.0199067	0.0611834	9.68393	0.0910491	0.0990175	-0.00600741			0.00346	13.5409	0	13.5409	0.0976597	0.0154101	0.11307	9.23681	0.0910593	0.0992199	-0.00588618			0.00346	11.3676	0	11.3676	0.108797	0.0127107	0.121508	6.18016	0.0910574	0.0992679	-0.00589728
0.00347	10.0168	3.82678	13.8436	0.0413769	0.019945	0.0613219	9.66227	0.0910502	0.099018	-0.00602514			0.00347	13.5097	0	13.5097	0.097795	0.0154101	0.113205	9.19291	0.0910604	0.0992211	-0.0059039			0.00347	11.3379	0	11.3379	0.108911	0.0127107	0.121622	6.13847	0.0910585	0.0992693	-0.00591511
0.00348	10.0097	3.81851	13.8282	0.041477	0.0199832	0.0614602	9.6407	0.0910513	0.0990186	-0.00604287			0.00348	13.4787	0	13.4787	0.0979299	0.0154101	0.11334	9.14929	0.0910615	0.0992224	-0.00592162			0.00348	11.3086	0	11.3086	0.109024	0.0127107	0.121735	6.09716	0.0910596	0.0992707	-0.00593294
0.00349	10.0027	3.81027	13.8129	0.0415771	0.0200214	0.0615984	9.61921	0.0910524	0.0990191	-0.0060606			0.00349	13.4479	0	13.4479	0.0980646	0.0154101	0.113475	9.10595	0.0910627	0.0992236	-0.00593935			0.00349	11.2795	0	11.2795	0.109137	0.0127107	0.121848	6.05624	0.0910608	0.0992721	-0.00595078
0.0035	9.99565	3.80207	13.7977	0.0416771	0.0200594	0.0617365	9.59781	0.0910536	0.0990196	-0.00607833			0.0035	13.4172	0	13.4172	0.0981989	0.0154101	0.113609	9.06289	0.0910638	0.0992249	-0.00595707			0.0035	11.2506	0	11.2506	0.10925	0.0127107	0.121961	6.0157	0.0910619	0.0992734	-0.00596862
0.00351	9.98866	3.7939	13.7826	0.041777	0.0200974	0.0618744	9.57649	0.0910547	0.0990201	-0.00609606			0.00351	13.3868	0	13.3868	0.0983329	0.0154101	0.113743	9.02011	0.0910649	0.0992262	-0.0059748			0.00351	11.2221	0	11.2221	0.109362	0.0127107	0.122073	5.97554	0.091063	0.0992748	-0.00598646
0.00352	9.98169	3.78577	13.7675	0.0418768	0.0201353	0.0620122	9.55526	0.0910558	0.0990207	-0.00611379			0.00352	13.3566	0	13.3566	0.0984667	0.0154101	0.113877	8.9776	0.091066	0.0992274	-0.00599254			0.00352	11.1938	0	11.1938	0.109474	0.0127107	0.122185	5.93574	0.0910641	0.0992762	-0.0060043
0.00353	9.97475	3.77767	13.7524	0.0419766	0.0201731	0.0621498	9.53412	0.0910569	0.0990212	-0.00613153			0.00353	13.3265	0	13.3265	0.0986001	0.0154101	0.11401	8.93536	0.0910672	0.0992287	-0.00601027			0.00353	11.1657	0	11.1657	0.109586	0.0127107	0.122297	5.89632	0.0910652	0.0992776	-0.00602215
0.00354	9.96784	3.76961	13.7374	0.0420763	0.0202109	0.0622872	9.51306	0.0910581	0.0990217	-0.00614926			0.00354	13.2967	0	13.2967	0.0987332	0.0154101	0.114143	8.8934	0.0910683	0.0992299	-0.00602801			0.00354	11.138	0	11.138	0.109698	0.0127107	0.122408	5.85727	0.0910663	0.0992789	-0.00604
0.00355	9.96095	3.76157	13.7225	0.042176	0.0202485	0.0624245	9.49208	0.0910592	0.0990223	-0.00616699			0.00355	13.2671	0	13.2671	0.0988661	0.0154101	0.114276	8.85171	0.0910694	0.0992312	-0.00604575			0.00355	11.1105	0	11.1105	0.109809	0.0127107	0.12252	5.81859	0.0910675	0.0992803	-0.00605785
0.00356	9.95408	3.75358	13.7077	0.0422756	0.0202861	0.0625617	9.47119	0.0910603	0.0990228	-0.00618472			0.00356	13.2376	0	13.2376	0.0989986	0.0154101	0.114409	8.81029	0.0910706	0.0992325	-0.0060635			0.00356	11.0832	0	11.0832	0.10992	0.0127107	0.122631	5.78026	0.0910686	0.0992817	-0.00607571
0.00357	9.94725	3.74561	13.6929	0.0423751	0.0203236	0.0626987	9.45038	0.0910615	0.0990233	-0.00620246			0.00357	13.2083	0	13.2083	0.0991308	0.0154101	0.114541	8.76914	0.0910717	0.0992337	-0.00608124			0.00357	11.0562	0	11.0562	0.110031	0.0127107	0.122741	5.74229	0.0910697	0.0992831	-0.00609356
0.00358	9.94044	3.73769	13.6781	0.0424745	0.020361	0.0628356	9.42966	0.0910626	0.0990239	-0.00622019			0.00358	13.1793	0	13.1793	0.0992628	0.0154101	0.114673	8.72826	0.0910728	0.099235	-0.00609899			0.00358	11.0295	0	11.0295	0.110141	0.0127107	0.122852	5.70469	0.0910708	0.0992845	-0.00611142
0.00359	9.93365	3.72979	13.6634	0.0425739	0.0203984	0.0629723	9.40902	0.0910637	0.0990244	-0.00623793			0.00359	13.1504	0	13.1504	0.0993944	0.0154101	0.114805	8.68764	0.0910739	0.0992363	-0.00611674			0.00359	11.003	0	11.003	0.110251	0.0127107	0.122962	5.66743	0.0910719	0.0992858	-0.00612929
0.0036	9.92689	3.72193	13.6488	0.0426732	0.0204356	0.0631088	9.38846	0.0910648	0.099025	-0.00625567			0.0036	13.1217	0	13.1217	0.0995258	0.0154101	0.114936	8.64728	0.0910751	0.0992375	-0.0061345			0.0036	10.9767	0	10.9767	0.110361	0.0127107	0.123072	5.63052	0.091073	0.0992872	-0.00614715
0.00361	9.92016	3.7141	13.6343	0.0427724	0.0204728	0.0632452	9.36798	0.091066	0.0990255	-0.0062734			0.00361	13.0932	0	13.0932	0.0996569	0.0154101	0.115067	8.60718	0.0910762	0.0992388	-0.00615225			0.00361	10.9507	0	10.9507	0.110471	0.0127107	0.123182	5.59397	0.0910742	0.0992886	-0.00616502
0.00362	9.91345	3.7063	13.6197	0.0428716	0.0205099	0.0633815	9.34759	0.0910671	0.099026	-0.00629114			0.00362	13.0648	0	13.0648	0.0997877	0.0154101	0.115198	8.56735	0.0910773	0.0992401	-0.00617001			0.00362	10.925	0	10.925	0.11058	0.0127107	0.123291	5.55775	0.0910753	0.09929	-0.00618289
0.00363	9.90676	3.69854	13.6053	0.0429707	0.0205469	0.0635177	9.32728	0.0910682	0.0990266	-0.00630888			0.00363	13.0367	0	13.0367	0.0999182	0.0154101	0.115328	8.52777	0.0910785	0.0992413	-0.00618777			0.00363	10.8995	0	10.8995	0.110689	0.0127107	0.1234	5.52188	0.0910764	0.0992914	-0.00620076
0.00364	9.9001	3.69081	13.5909	0.0430697	0.0205839	0.0636536	9.30705	0.0910694	0.0990271	-0.00632662			0.00364	13.0087	0	13.0087	0.100048	0.0154101	0.115459	8.48845	0.0910796	0.0992426	-0.00620554			0.00364	10.8742	0	10.8742	0.110798	0.0127107	0.123509	5.48635	0.0910775	0.0992927	-0.00621864
0.00365	9.89347	3.68312	13.5766	0.0431687	0.0206208	0.0637895	9.28691	0.0910705	0.0990277	-0.00634436			0.00365	12.981	0	12.981	0.100178	0.0154101	0.115589	8.44939	0.0910807	0.0992439	-0.0062233			0.00365	10.8492	0	10.8492	0.110907	0.0127107	0.123618	5.45115	0.0910786	0.0992941	-0.00623652
0.00366	9.88686	3.67545	13.5623	0.0432676	0.0206576	0.0639252	9.26684	0.0910716	0.0990282	-0.0063621			0.00366	12.9534	0	12.9534	0.100308	0.0154101	0.115718	8.41058	0.0910818	0.0992451	-0.00624107			0.00366	10.8244	0	10.8244	0.111015	0.0127107	0.123726	5.41629	0.0910798	0.0992955	-0.0062544
0.00367	9.88028	3.66782	13.5481	0.0433665	0.0206943	0.0640607	9.24686	0.0910728	0.0990287	-0.00637984			0.00367	12.9259	0	12.9259	0.100438	0.0154101	0.115848	8.37203	0.091083	0.0992464	-0.00625885			0.00367	10.7998	0	10.7998	0.111123	0.0127107	0.123834	5.38176	0.0910809	0.0992969	-0.00627229
0.00368	9.87372	3.66023	13.5339	0.0434652	0.0207309	0.0641962	9.22696	0.0910739	0.0990293	-0.00639758			0.00368	12.8987	0	12.8987	0.100567	0.0154101	0.115977	8.33372	0.0910841	0.0992477	-0.00627662			0.00368	10.7755	0	10.7755	0.111231	0.0127107	0.123942	5.34756	0.091082	0.0992983	-0.00629018
0.00369	9.86719	3.65266	13.5199	0.0435639	0.0207675	0.0643314	9.20714	0.091075	0.0990298	-0.00641532			0.00369	12.8716	0	12.8716	0.100696	0.0154101	0.116106	8.29567	0.0910852	0.099249	-0.0062944			0.00369	10.7514	0	10.7514	0.111339	0.0127107	0.12405	5.31368	0.0910831	0.0992997	-0.00630807
0.0037	9.86068	3.64513	13.5058	0.0436626	0.020804	0.0644666	9.1874	0.0910762	0.0990304	-0.00643306			0.0037	12.8447	0	12.8447	0.100824	0.0154101	0.116234	8.25786	0.0910864	0.0992502	-0.00631218			0.0037	10.7275	0	10.7275	0.111446	0.0127107	0.124157	5.28012	0.0910842	0.0993011	-0.00632596
0.00371	9.8542	3.63763	13.4918	0.0437612	0.0208404	0.0646016	9.16774	0.0910773	0.0990309	-0.00645081			0.00371	12.818	0	12.818	0.100952	0.0154101	0.116363	8.2203	0.0910875	0.0992515	-0.00632996			0.00371	10.7039	0	10.7039	0.111554	0.0127107	0.124264	5.24689	0.0910853	0.0993024	-0.00634385
0.00372	9.84774	3.63016	13.4779	0.0438597	0.0208767	0.0647364	9.14816	0.0910784	0.0990315	-0.00646855			0.00372	12.7915	0	12.7915	0.10108	0.0154101	0.116491	8.18299	0.0910886	0.0992528	-0.00634775			0.00372	10.6805	0	10.6805	0.11166	0.0127107	0.124371	5.21397	0.0910865	0.0993038	-0.00636175
0.00373	9.8413	3.62273	13.464	0.0439581	0.020913	0.0648711	9.12866	0.0910796	0.099032	-0.0064863			0.00373	12.7651	0	12.7651	0.101208	0.0154101	0.116618	8.14592	0.0910898	0.0992541	-0.00636554			0.00373	10.6573	0	10.6573	0.111767	0.0127107	0.124478	5.18137	0.0910876	0.0993052	-0.00637966
0.00374	9.83489	3.61533	13.4502	0.0440565	0.0209492	0.0650057	9.10924	0.0910807	0.0990326	-0.00650405			0.00374	12.739	0	12.739	0.101336	0.0154101	0.116746	8.1091	0.0910909	0.0992553	-0.00638333			0.00374	10.6343	0	10.6343	0.111874	0.0127107	0.124584	5.14908	0.0910887	0.0993066	-0.00639756
0.00375	9.82851	3.60796	13.4365	0.0441548	0.0209853	0.0651401	9.0899	0.0910818	0.0990331	-0.00652179			0.00375	12.7129	0	12.7129	0.101463	0.0154101	0.116873	8.07251	0.091092	0.0992566	-0.00640112			0.00375	10.6116	0	10.6116	0.11198	0.0127107	0.124691	5.11711	0.0910898	0.099308	-0.00641547
0.00376	9.82214	3.60062	13.4228	0.0442531	0.0210214	0.0652744	9.07064	0.091083	0.0990337	-0.00653954			0.00376	12.6871	0	12.6871	0.10159	0.0154101	0.117	8.03617	0.0910932	0.0992579	-0.00641892			0.00376	10.5891	0	10.5891	0.112086	0.0127107	0.124797	5.08544	0.091091	0.0993094	-0.00643338
0.00377	9.81581	3.59331	13.4091	0.0443513	0.0210573	0.0654086	9.05146	0.0910841	0.0990342	-0.00655729			0.00377	12.6614	0	12.6614	0.101717	0.0154101	0.117127	8.00006	0.0910943	0.0992592	-0.00643672			0.00377	10.5668	0	10.5668	0.112192	0.0127107	0.124902	5.05407	0.0910921	0.0993108	-0.00645129
0.00378	9.80949	3.58604	13.3955	0.0444494	0.0210932	0.0655426	9.03235	0.0910853	0.0990348	-0.00657504			0.00378	12.6359	0	12.6359	0.101843	0.0154101	0.117253	7.9642	0.0910954	0.0992605	-0.00645452			0.00378	10.5447	0	10.5447	0.112297	0.0127107	0.125008	5.02301	0.0910932	0.0993122	-0.00646921
0.00379	9.8032	3.57879	13.382	0.0445475	0.0211291	0.0656765	9.01333	0.0910864	0.0990353	-0.00659279			0.00379	12.6106	0	12.6106	0.10197	0.0154101	0.11738	7.92856	0.0910966	0.0992617	-0.00647233			0.00379	10.5228	0	10.5228	0.112403	0.0127107	0.125113	4.99224	0.0910943	0.0993136	-0.00648713
0.0038	9.79694	3.57158	13.3685	0.0446455	0.0211648	0.0658103	8.99438	0.0910875	0.0990359	-0.00661055			0.0038	12.5854	0	12.5854	0.102096	0.0154101	0.117506	7.89317	0.0910977	0.099263	-0.00649014			0.0038	10.5011	0	10.5011	0.112508	0.0127107	0.125218	4.96178	0.0910954	0.0993149	-0.00650505
0.00381	9.7907	3.5644	13.3551	0.0447434	0.0212005	0.0659439	8.97551	0.0910887	0.0990364	-0.0066283			0.00381	12.5604	0	12.5604	0.102221	0.0154101	0.117631	7.858	0.0910988	0.0992643	-0.00650795			0.00381	10.4797	0	10.4797	0.112613	0.0127107	0.125323	4.93161	0.0910966	0.0993163	-0.00652298
0.00382	9.78448	3.55726	13.3417	0.0448413	0.0212361	0.0660774	8.95672	0.0910898	0.099037	-0.00664605			0.00382	12.5355	0	12.5355	0.102347	0.0154101	0.117757	7.82307	0.0911	0.0992656	-0.00652576			0.00382	10.4584	0	10.4584	0.112717	0.0127107	0.125428	4.90173	0.0910977	0.0993177	-0.0065409
0.00383	9.77828	3.55014	13.3284	0.0449391	0.0212716	0.0662107	8.93801	0.091091	0.0990376	-0.00666381			0.00383	12.5109	0	12.5109	0.102472	0.0154101	0.117882	7.78837	0.0911011	0.0992669	-0.00654358			0.00383	10.4374	0	10.4374	0.112822	0.0127107	0.125533	4.87214	0.0910988	0.0993191	-0.00655883
0.00384	9.77211	3.54306	13.3152	0.0450369	0.0213071	0.066344	8.91937	0.0910921	0.0990381	-0.00668156			0.00384	12.4864	0	12.4864	0.102597	0.0154101	0.118007	7.7539	0.0911022	0.0992682	-0.0065614			0.00384	10.4166	0	10.4166	0.112926	0.0127107	0.125637	4.84284	0.0910999	0.0993205	-0.00657677
0.00385	9.76597	3.536	13.302	0.0451346	0.0213425	0.0664771	8.90081	0.0910932	0.0990387	-0.00669932			0.00385	12.462	0	12.462	0.102722	0.0154101	0.118132	7.71965	0.0911034	0.0992695	-0.00657922			0.00385	10.3959	0	10.3959	0.11303	0.0127107	0.125741	4.81383	0.0911011	0.0993219	-0.00659471
0.00386	9.75984	3.52898	13.2888	0.0452322	0.0213778	0.06661	8.88233	0.0910944	0.0990392	-0.00671708			0.00386	12.4378	0	12.4378	0.102846	0.0154101	0.118256	7.68564	0.0911045	0.0992707	-0.00659705			0.00386	10.3755	0	10.3755	0.113134	0.0127107	0.125845	4.7851	0.0911022	0.0993233	-0.00661265
0.00387	9.75374	3.52199	13.2757	0.0453298	0.0214131	0.0667428	8.86393	0.0910955	0.0990398	-0.00673484			0.00387	12.4138	0	12.4138	0.102971	0.0154101	0.118381	7.65185	0.0911056	0.099272	-0.00661488			0.00387	10.3553	0	10.3553	0.113238	0.0127107	0.125949	4.75665	0.0911033	0.0993247	-0.00663059
0.00388	9.74767	3.51503	13.2627	0.0454273	0.0214483	0.0668755	8.8456	0.0910967	0.0990404	-0.0067526			0.00388	12.3899	0	12.3899	0.103095	0.0154101	0.118505	7.61828	0.0911068	0.0992733	-0.00663271			0.00388	10.3352	0	10.3352	0.113341	0.0127107	0.126052	4.72848	0.0911044	0.0993261	-0.00664853
0.00389	9.74161	3.5081	13.2497	0.0455247	0.0214834	0.0670081	8.82734	0.0910978	0.0990409	-0.00677036			0.00389	12.3662	0	12.3662	0.103218	0.0154101	0.118629	7.58493	0.0911079	0.0992746	-0.00665054			0.00389	10.3154	0	10.3154	0.113445	0.0127107	0.126155	4.70059	0.0911056	0.0993275	-0.00666648
0.0039	9.73558	3.5012	13.2368	0.0456221	0.0215184	0.0671405	8.80917	0.0910989	0.0990415	-0.00678812			0.0039	12.3426	0	12.3426	0.103342	0.0154101	0.118752	7.55181	0.091109	0.0992759	-0.00666838			0.0039	10.2957	0	10.2957	0.113548	0.0127107	0.126258	4.67297	0.0911067	0.0993289	-0.00668444
0.00391	9.72957	3.49433	13.2239	0.0457194	0.0215534	0.0672729	8.79107	0.0911001	0.0990421	-0.00680588			0.00391	12.3192	0	12.3192	0.103465	0.0154101	0.118875	7.51891	0.0911102	0.0992772	-0.00668622			0.00391	10.2763	0	10.2763	0.113651	0.0127107	0.126361	4.64563	0.0911078	0.0993303	-0.00670239
0.00392	9.72359	3.48749	13.2111	0.0458167	0.0215883	0.067405	8.77304	0.0911012	0.0990426	-0.00682365			0.00392	12.296	0	12.296	0.103588	0.0154101	0.118999	7.48622	0.0911113	0.0992785	-0.00670406			0.00392	10.257	0	10.257	0.113753	0.0127107	0.126464	4.61855	0.0911089	0.0993317	-0.00672035
0.00393	9.71763	3.48069	13.1983	0.0459139	0.0216232	0.0675371	8.75509	0.0911024	0.0990432	-0.00684141			0.00393	12.2729	0	12.2729	0.103711	0.0154101	0.119121	7.45376	0.0911124	0.0992798	-0.00672191			0.00393	10.238	0	10.238	0.113856	0.0127107	0.126566	4.59174	0.0911101	0.0993331	-0.00673831
0.00394	9.71169	3.47391	13.1856	0.0460111	0.0216579	0.067669	8.73721	0.0911035	0.0990438	-0.00685918			0.00394	12.25	0	12.25	0.103834	0.0154101	0.119244	7.42151	0.0911136	0.0992811	-0.00673976			0.00394	10.2191	0	10.2191	0.113958	0.0127107	0.126669	4.5652	0.0911112	0.0993345	-0.00675628
0.00395	9.70577	3.46716	13.1729	0.0461082	0.0216927	0.0678008	8.71941	0.0911047	0.0990443	-0.00687695			0.00395	12.2272	0	12.2272	0.103956	0.0154101	0.119366	7.38947	0.0911147	0.0992824	-0.00675761			0.00395	10.2004	0	10.2004	0.11406	0.0127107	0.126771	4.53892	0.0911123	0.0993359	-0.00677424
0.00396	9.69988	3.46045	13.1603	0.0462052	0.0217273	0.0679325	8.70168	0.0911058	0.0990449	-0.00689472			0.00396	12.2046	0	12.2046	0.104078	0.0154101	0.119489	7.35765	0.0911159	0.0992837	-0.00677547			0.00396	10.1819	0	10.1819	0.114162	0.0127107	0.126873	4.5129	0.0911134	0.0993373	-0.00679221
0.00397	9.69401	3.45376	13.1478	0.0463022	0.0217619	0.068064	8.68403	0.091107	0.0990455	-0.00691249			0.00397	12.1821	0	12.1821	0.1042	0.0154101	0.119611	7.32604	0.091117	0.099285	-0.00679332			0.00397	10.1636	0	10.1636	0.114264	0.0127107	0.126975	4.48714	0.0911146	0.0993387	-0.00681019
0.00398	9.68816	3.4471	13.1353	0.0463991	0.0217964	0.0681954	8.66645	0.0911081	0.099046	-0.00693026			0.00398	12.1598	0	12.1598	0.104322	0.0154101	0.119732	7.29465	0.0911181	0.0992862	-0.00681119			0.00398	10.1454	0	10.1454	0.114365	0.0127107	0.127076	4.46163	0.0911157	0.0993401	-0.00682817
0.00399	9.68234	3.44048	13.1228	0.0464959	0.0218308	0.0683267	8.64895	0.0911093	0.0990466	-0.00694803			0.00399	12.1376	0	12.1376	0.104444	0.0154101	0.119854	7.26346	0.0911193	0.0992875	-0.00682905			0.00399	10.1275	0	10.1275	0.114467	0.0127107	0.127177	4.43639	0.0911168	0.0993415	-0.00684615
0.004	9.67653	3.43388	13.1104	0.0465927	0.0218652	0.0684579	8.63152	0.0911104	0.0990472	-0.00696581			0.004	12.1155	0	12.1155	0.104565	0.0154101	0.119975	7.23248	0.0911204	0.0992888	-0.00684692			0.004	10.1097	0	10.1097	0.114568	0.0127107	0.127279	4.41139	0.0911179	0.0993429	-0.00686413
0.00401	9.67075	3.42732	13.0981	0.0466895	0.0218995	0.068589	8.61416	0.0911116	0.0990478	-0.00698358			0.00401	12.0937	0	12.0937	0.104686	0.0154101	0.120096	7.20171	0.0911215	0.0992901	-0.00686479			0.00401	10.0921	0	10.0921	0.114669	0.0127107	0.12738	4.38665	0.0911191	0.0993443	-0.00688212
0.00402	9.66499	3.42078	13.0858	0.0467861	0.0219337	0.0687199	8.59687	0.0911127	0.0990483	-0.00700136			0.00402	12.0719	0	12.0719	0.104807	0.0154101	0.120217	7.17115	0.0911227	0.0992914	-0.00688266			0.00402	10.0747	0	10.0747	0.11477	0.0127107	0.127481	4.36215	0.0911202	0.0993457	-0.0069001
0.00403	9.65926	3.41427	13.0735	0.0468828	0.0219679	0.0688507	8.57966	0.0911138	0.0990489	-0.00701913			0.00403	12.0503	0	12.0503	0.104927	0.0154101	0.120338	7.14079	0.0911238	0.0992927	-0.00690054			0.00403	10.0574	0	10.0574	0.114871	0.0127107	0.127581	4.3379	0.0911213	0.0993471	-0.0069181
0.00404	9.65354	3.4078	13.0613	0.0469793	0.022002	0.0689814	8.56252	0.091115	0.0990495	-0.00703691			0.00404	12.0289	0	12.0289	0.105048	0.0154101	0.120458	7.11064	0.091125	0.099294	-0.00691842			0.00404	10.0404	0	10.0404	0.114971	0.0127107	0.127682	4.3139	0.0911225	0.0993485	-0.00693609
0.00405	9.64785	3.40135	13.0492	0.0470758	0.0220361	0.0691119	8.54546	0.0911161	0.0990501	-0.00705469			0.00405	12.0076	0	12.0076	0.105168	0.0154101	0.120578	7.08069	0.0911261	0.0992953	-0.0069363			0.00405	10.0235	0	10.0235	0.115071	0.0127107	0.127782	4.29013	0.0911236	0.0993499	-0.00695409
0.00406	9.64218	3.39493	13.0371	0.0471723	0.0220701	0.0692424	8.52846	0.0911173	0.0990506	-0.00707247			0.00406	11.9864	0	11.9864	0.105288	0.0154101	0.120698	7.05095	0.0911272	0.0992966	-0.00695419			0.00406	10.0067	0	10.0067	0.115172	0.0127107	0.127882	4.26661	0.0911247	0.0993513	-0.0069721
0.00407	9.63653	3.38854	13.0251	0.0472687	0.022104	0.0693727	8.51154	0.0911185	0.0990512	-0.00709026			0.00407	11.9654	0	11.9654	0.105408	0.0154101	0.120818	7.0214	0.0911284	0.0992979	-0.00697208			0.00407	9.99018	0	9.99018	0.115272	0.0127107	0.127982	4.24333	0.0911258	0.0993527	-0.0069901
0.00408	9.6309	3.38218	13.0131	0.047365	0.0221378	0.0695029	8.49469	0.0911196	0.0990518	-0.00710804			0.00408	11.9446	0	11.9446	0.105527	0.0154101	0.120937	6.99205	0.0911295	0.0992993	-0.00698997			0.00408	9.97379	0	9.97379	0.115371	0.0127107	0.128082	4.22029	0.091127	0.0993541	-0.00700811
0.00409	9.6253	3.37585	13.0012	0.0474613	0.0221716	0.069633	8.47791	0.0911208	0.0990524	-0.00712583			0.00409	11.9238	0	11.9238	0.105647	0.0154101	0.121057	6.9629	0.0911307	0.0993006	-0.00700786			0.00409	9.95757	0	9.95757	0.115471	0.0127107	0.128182	4.19747	0.0911281	0.0993555	-0.00702612
0.0041	9.61972	3.36955	12.9893	0.0475575	0.0222054	0.0697629	8.4612	0.0911219	0.099053	-0.00714361			0.0041	11.9032	0	11.9032	0.105766	0.0154101	0.121176	6.93395	0.0911318	0.0993019	-0.00702576			0.0041	9.94151	0	9.94151	0.115571	0.0127107	0.128281	4.1749	0.0911292	0.0993569	-0.00704414
0.00411	9.61415	3.36328	12.9774	0.0476537	0.022239	0.0698927	8.44457	0.0911231	0.0990536	-0.0071614			0.00411	11.8828	0	11.8828	0.105885	0.0154101	0.121295	6.9052	0.0911329	0.0993032	-0.00704366			0.00411	9.92561	0	9.92561	0.11567	0.0127107	0.128381	4.15255	0.0911304	0.0993583	-0.00706216
0.00412	9.60861	3.35704	12.9657	0.0477498	0.0222726	0.0700225	8.428	0.0911242	0.0990541	-0.00717919			0.00412	11.8625	0	11.8625	0.106004	0.0154101	0.121414	6.87664	0.0911341	0.0993045	-0.00706157			0.00412	9.92166	0	9.92166	0.115769	0.0127107	0.12848	4.147	0.0911315	0.0993597	-0.00708018
0.00413	9.6031	3.35082	12.9539	0.0478459	0.0223062	0.0701521	8.41151	0.0911254	0.0990547	-0.00719698			0.00413	11.8423	0	11.8423	0.106122	0.0154101	0.121532	6.84828	0.0911352	0.0993058	-0.00707948			0.00413	9.92164	0	9.92164	0.115868	0.0127107	0.128579	4.14698	0.0911326	0.0993611	-0.0070982
0.00414	9.5976	3.34464	12.9422	0.0479419	0.0223397	0.0702816	8.39508	0.0911265	0.0990553	-0.00721478			0.00414	11.8223	0	11.8223	0.10624	0.0154101	0.121651	6.8201	0.0911364	0.0993071	-0.00709739			0.00414	9.92161	0	9.92161	0.115968	0.0127107	0.128678	4.14694	0.0911338	0.0993625	-0.00711623
0.00415	9.59212	3.33848	12.9306	0.0480379	0.0223731	0.0704109	8.37873	0.0911277	0.0990559	-0.00723257			0.00415	11.8024	0	11.8024	0.106359	0.0154101	0.121769	6.79212	0.0911375	0.0993084	-0.0071153			0.00415	9.92156	0	9.92156	0.116067	0.0127107	0.128777	4.14687	0.0911349	0.0993639	-0.00713426
0.00416	9.58667	3.33235	12.919	0.0481338	0.0224064	0.0705402	8.36245	0.0911288	0.0990565	-0.00725036			0.00416	11.7826	0	11.7826	0.106476	0.0154101	0.121887	6.76433	0.0911387	0.0993097	-0.00713322			0.00416	9.92148	0	9.92148	0.116166	0.0127107	0.128877	4.14677	0.091136	0.0993653	-0.0071523
0.00417	9.58123	3.32625	12.9075	0.0482296	0.0224397	0.0706693	8.34623	0.09113	0.0990571	-0.00726816			0.00417	11.763	0	11.763	0.106594	0.0154101	0.122004	6.73673	0.0911398	0.099311	-0.00715114			0.00417	9.92139	0	9.92139	0.116265	0.0127107	0.128976	4.14665	0.0911371	0.0993668	-0.00717034
0.00418	9.57582	3.32018	12.896	0.0483254	0.022473	0.0707983	8.33009	0.0911311	0.0990577	-0.00728596			0.00418	11.7435	0	11.7435	0.106712	0.0154101	0.122122	6.70932	0.0911409	0.0993123	-0.00716907			0.00418	9.92128	0	9.92128	0.116364	0.0127107	0.129075	4.14651	0.0911383	0.0993682	-0.00718838
0.00419	9.57043	3.31414	12.8846	0.0484211	0.0225061	0.0709273	8.31401	0.0911323	0.0990582	-0.00730376			0.00419	11.7241	0	11.7241	0.106829	0.0154101	0.122239	6.6821	0.0911421	0.0993136	-0.00718699			0.00419	9.92116	0	9.92116	0.116464	0.0127107	0.129174	4.14633	0.0911394	0.0993696	-0.00720642
0.0042	9.56506	3.30812	12.8732	0.0485168	0.0225392	0.071056	8.29801	0.0911335	0.0990588	-0.00732156			0.0042	11.7049	0	11.7049	0.106946	0.0154101	0.122356	6.65506	0.0911432	0.0993149	-0.00720492			0.0042	9.92101	0	9.92101	0.116563	0.0127107	0.129274	4.14614	0.0911405	0.099371	-0.00722447
0.00421	9.55971	3.30214	12.8618	0.0486124	0.0225723	0.0711847	8.28207	0.0911346	0.0990594	-0.00733936			0.00421	11.6858	0	11.6858	0.107063	0.0154101	0.122473	6.62821	0.0911444	0.0993163	-0.00722286			0.00421	9.92085	0	9.92085	0.116662	0.0127107	0.129373	4.14591	0.0911417	0.0993724	-0.00724253
0.00422	9.55438	3.29618	12.8506	0.048708	0.0226053	0.0713133	8.2662	0.0911358	0.09906	-0.00735717			0.00422	11.6668	0	11.6668	0.10718	0.0154101	0.12259	6.60154	0.0911455	0.0993176	-0.0072408			0.00422	9.92066	0	9.92066	0.116761	0.0127107	0.129472	4.14566	0.0911428	0.0993738	-0.00726058
0.00423	9.54907	3.29025	12.8393	0.0488035	0.0226382	0.0714417	8.2504	0.0911369	0.0990606	-0.00737497			0.00423	11.648	0	11.648	0.107297	0.0154101	0.122707	6.57505	0.0911467	0.0993189	-0.00725874			0.00423	9.92046	0	9.92046	0.11686	0.0127107	0.129571	4.14539	0.0911439	0.0993752	-0.00727864
0.00424	9.54378	3.28435	12.8281	0.048899	0.0226711	0.0715701	8.23467	0.0911381	0.0990612	-0.00739278			0.00424	11.6293	0	11.6293	0.107413	0.0154101	0.122823	6.54875	0.0911478	0.0993202	-0.00727668			0.00424	9.92024	0	9.92024	0.11696	0.0127107	0.12967	4.14509	0.0911451	0.0993766	-0.0072967
0.00425	9.53852	3.27847	12.817	0.0489944	0.0227039	0.0716983	8.21901	0.0911392	0.0990618	-0.00741059			0.00425	11.6107	0	11.6107	0.107529	0.0154101	0.122939	6.52263	0.0911489	0.0993215	-0.00729463			0.00425	9.92001	0	9.92001	0.117059	0.0127107	0.12977	4.14476	0.0911462	0.099378	-0.00731477
0.00426	9.53327	3.27263	12.8059	0.0490898	0.0227367	0.0718264	8.20341	0.0911404	0.0990624	-0.0074284			0.00426	11.5923	0	11.5923	0.107645	0.0154101	0.123055	6.49669	0.0911501	0.0993228	-0.00731258			0.00426	9.91975	0	9.91975	0.117158	0.0127107	0.129869	4.14441	0.0911473	0.0993794	-0.00733284
0.00427	9.52804	3.26681	12.7948	0.0491851	0.0227694	0.0719545	8.18789	0.0911416	0.099063	-0.00744621			0.00427	11.5739	0	11.5739	0.107761	0.0154101	0.123171	6.47092	0.0911512	0.0993242	-0.00733053			0.00427	9.91948	0	9.91948	0.117257	0.0127107	0.129968	4.14403	0.0911485	0.0993809	-0.00735091
0.00428	9.52284	3.26101	12.7839	0.0492803	0.022802	0.0720823	8.17243	0.0911427	0.0990636	-0.00746402			0.00428	11.5557	0	11.5557	0.107877	0.0154101	0.123287	6.44534	0.0911524	0.0993255	-0.00734849			0.00428	9.91918	0	9.91918	0.117356	0.0127107	0.130067	4.14362	0.0911496	0.0993823	-0.00736898
0.00429	9.51765	3.25525	12.7729	0.0493755	0.0228346	0.0722101	8.15703	0.0911439	0.0990642	-0.00748184			0.00429	11.5377	0	11.5377	0.107992	0.0154101	0.123402	6.41993	0.0911535	0.0993268	-0.00736645			0.00429	9.91888	0	9.91888	0.117456	0.0127107	0.130166	4.1432	0.0911507	0.0993837	-0.00738706
0.0043	9.51249	3.24951	12.762	0.0494707	0.0228671	0.0723378	8.14171	0.091145	0.0990648	-0.00749966			0.0043	11.5197	0	11.5197	0.108108	0.0154101	0.123518	6.3947	0.0911547	0.0993281	-0.00738441			0.0043	9.91855	0	9.91855	0.117555	0.0127107	0.130266	4.14274	0.0911519	0.0993851	-0.00740515
0.00431	9.50734	3.24381	12.7511	0.0495658	0.0228996	0.0724654	8.12645	0.0911462	0.0990654	-0.00751748			0.00431	11.5019	0	11.5019	0.108223	0.0154101	0.123633	6.36964	0.0911558	0.0993294	-0.00740238			0.00431	9.9182	0	9.9182	0.117654	0.0127107	0.130365	4.14226	0.091153	0.0993865	-0.00742323
0.00432	9.50222	3.23812	12.7403	0.0496608	0.022932	0.0725929	8.11126	0.0911474	0.099066	-0.0075353			0.00432	11.4842	0	11.4842	0.108338	0.0154101	0.123748	6.34476	0.091157	0.0993307	-0.00742035			0.00432	9.91784	0	9.91784	0.117753	0.0127107	0.130464	4.14176	0.0911541	0.0993879	-0.00744132
0.00433	9.49711	3.23247	12.7296	0.0497558	0.0229644	0.0727202	8.09613	0.0911485	0.0990666	-0.00755312			0.00433	11.4666	0	11.4666	0.108452	0.0154101	0.123862	6.32005	0.0911581	0.0993321	-0.00743833			0.00433	9.91746	0	9.91746	0.117852	0.0127107	0.130563	4.14123	0.0911553	0.0993893	-0.00745941
0.00434	9.49203	3.22684	12.7189	0.0498508	0.0229967	0.0728475	8.08107	0.0911497	0.0990672	-0.00757094			0.00434	11.4492	0	11.4492	0.108567	0.0154101	0.123977	6.29551	0.0911593	0.0993334	-0.0074563			0.00434	9.91706	0	9.91706	0.117952	0.0127107	0.130662	4.14067	0.0911564	0.0993908	-0.00747751
0.00435	9.48696	3.22124	12.7082	0.0499457	0.0230289	0.0729746	8.06608	0.0911509	0.0990678	-0.00758877			0.00435	11.4318	0	11.4318	0.108681	0.0154101	0.124092	6.27114	0.0911604	0.0993347	-0.00747429			0.00435	9.91664	0	9.91664	0.118051	0.0127107	0.130761	4.14009	0.0911576	0.0993922	-0.00749561
0.00436	9.48192	3.21567	12.6976	0.0500405	0.0230611	0.0731016	8.05115	0.091152	0.0990684	-0.00760659			0.00436	11.4146	0	11.4146	0.108796	0.0154101	0.124206	6.24695	0.0911616	0.099336	-0.00749227			0.00436	9.91621	0	9.91621	0.11815	0.0127107	0.130861	4.13949	0.0911587	0.0993936	-0.00751371
0.00437	9.47689	3.21012	12.687	0.0501353	0.0230932	0.0732286	8.03629	0.0911532	0.099069	-0.00762442			0.00437	11.3975	0	11.3975	0.10891	0.0154101	0.12432	6.22292	0.0911627	0.0993374	-0.00751026			0.00437	9.91575	0	9.91575	0.118249	0.0127107	0.13096	4.13886	0.0911598	0.099395	-0.00753182
0.00438	9.47189	3.2046	12.6765	0.0502301	0.0231253	0.0733554	8.0215	0.0911544	0.0990696	-0.00764225			0.00438	11.3806	0	11.3806	0.109024	0.0154101	0.124434	6.19906	0.0911639	0.0993387	-0.00752825			0.00438	9.91528	0	9.91528	0.118348	0.0127107	0.131059	4.13821	0.091161	0.0993964	-0.00754993
0.00439	9.4669	3.19911	12.666	0.0503248	0.0231573	0.0734821	8.00677	0.0911555	0.0990702	-0.00766008			0.00439	11.3637	0	11.3637	0.109137	0.0154101	0.124547	6.17536	0.091165	0.09934	-0.00754624			0.00439	9.91479	0	9.91479	0.118447	0.0127107	0.131158	4.13753	0.0911621	0.0993978	-0.00756804
0.0044	9.46193	3.19365	12.6556	0.0504194	0.0231893	0.0736087	7.9921	0.0911567	0.0990708	-0.00767792			0.0044	11.347	0	11.347	0.109251	0.0154101	0.124661	6.15184	0.0911662	0.0993413	-0.00756424			0.0044	9.91429	0	9.91429	0.118547	0.0127107	0.131257	4.13682	0.0911632	0.0993993	-0.00758616
0.00441	9.45699	3.18821	12.6452	0.050514	0.0232212	0.0737352	7.9775	0.0911579	0.0990714	-0.00769575			0.00441	11.3304	0	11.3304	0.109364	0.0154101	0.124774	6.12847	0.0911673	0.0993426	-0.00758224			0.00441	9.91377	0	9.91377	0.118646	0.0127107	0.131356	4.13609	0.0911644	0.0994007	-0.00760428
0.00442	9.45206	3.18279	12.6349	0.0506086	0.0232531	0.0738616	7.96297	0.091159	0.099072	-0.00771359			0.00442	11.3139	0	11.3139	0.109478	0.0154101	0.124888	6.10528	0.0911684	0.099344	-0.00760025			0.00442	9.91323	0	9.91323	0.118745	0.0127107	0.131455	4.13534	0.0911655	0.0994021	-0.00762241
0.00443	9.44715	3.17741	12.6246	0.0507031	0.0232849	0.0739879	7.94849	0.0911602	0.0990726	-0.00773143			0.00443	11.2975	0	11.2975	0.109591	0.0154101	0.125001	6.08224	0.0911696	0.0993453	-0.00761826			0.00443	9.91267	0	9.91267	0.118844	0.0127107	0.131555	4.13456	0.0911667	0.0994035	-0.00764054
0.00444	9.44226	3.17205	12.6143	0.0507975	0.0233166	0.0741141	7.93409	0.0911614	0.0990732	-0.00774927			0.00444	11.2812	0	11.2812	0.109704	0.0154101	0.125114	6.05937	0.0911707	0.0993466	-0.00763627			0.00444	9.91209	0	9.91209	0.118943	0.0127107	0.131654	4.13376	0.0911678	0.0994049	-0.00765867
0.00445	9.43739	3.16672	12.6041	0.0508919	0.0233483	0.0742402	7.91974	0.0911625	0.0990739	-0.00776711			0.00445	11.2651	0	11.2651	0.109816	0.0154101	0.125226	6.03666	0.0911719	0.099348	-0.00765429			0.00445	9.9115	0	9.9115	0.119042	0.0127107	0.131753	4.13293	0.0911689	0.0994063	-0.0076768
0.00446	9.43254	3.16141	12.5939	0.0509863	0.0233799	0.0743662	7.90547	0.0911637	0.0990745	-0.00778496			0.00446	11.249	0	11.249	0.109929	0.0154101	0.125339	6.01411	0.0911731	0.0993493	-0.00767231			0.00446	9.91089	0	9.91089	0.119141	0.0127107	0.131852	4.13208	0.0911701	0.0994078	-0.00769494
0.00447	9.42771	3.15613	12.5838	0.0510806	0.0234115	0.0744921	7.89125	0.0911649	0.0990751	-0.00780281			0.00447	11.2331	0	11.2331	0.110041	0.0154101	0.125451	5.99172	0.0911742	0.0993506	-0.00769033			0.00447	9.91026	0	9.91026	0.11924	0.0127107	0.131951	4.13121	0.0911712	0.0994092	-0.00771308
0.00448	9.4229	3.15087	12.5738	0.0511748	0.0234431	0.0746179	7.8771	0.091166	0.0990757	-0.00782065			0.00448	11.2173	0	11.2173	0.110154	0.0154101	0.125564	5.96948	0.0911754	0.0993519	-0.00770836			0.00448	9.90962	0	9.90962	0.119339	0.0127107	0.13205	4.13031	0.0911723	0.0994106	-0.00773123
0.00449	9.4181	3.14564	12.5637	0.0512691	0.0234746	0.0747436	7.86301	0.0911672	0.0990763	-0.00783851			0.00449	11.2016	0	11.2016	0.110266	0.0154101	0.125676	5.94741	0.0911765	0.0993533	-0.00772639			0.00449	9.90896	0	9.90896	0.119439	0.0127107	0.132149	4.12938	0.0911735	0.099412	-0.00774938
0.0045	9.41333	3.14044	12.5538	0.0513632	0.023506	0.0748692	7.84898	0.0911684	0.0990769	-0.00785636			0.0045	11.186	0	11.186	0.110378	0.0154101	0.125788	5.92549	0.0911777	0.0993546	-0.00774442			0.0045	9.90828	0	9.90828	0.119538	0.0127107	0.132248	4.12844	0.0911746	0.0994134	-0.00776753
0.00451	9.40857	3.13526	12.5438	0.0514573	0.0235374	0.0749947	7.83502	0.0911695	0.0990775	-0.00787421			0.00451	11.1705	0	11.1705	0.110489	0.0154101	0.1259	5.90373	0.0911788	0.0993559	-0.00776246			0.00451	9.90758	0	9.90758	0.119637	0.0127107	0.132347	4.12746	0.0911758	0.0994149	-0.00778569
0.00452	9.40384	3.13011	12.5339	0.0515514	0.0235687	0.0751201	7.82112	0.0911707	0.0990781	-0.00789207			0.00452	11.1552	0	11.1552	0.110601	0.0154101	0.126011	5.88212	0.09118	0.0993573	-0.0077805			0.00452	9.90687	0	9.90687	0.119736	0.0127107	0.132447	4.12647	0.0911769	0.0994163	-0.00780385
0.00453	9.39912	3.12499	12.5241	0.0516454	0.0236	0.0752454	7.80729	0.0911719	0.0990788	-0.00790993			0.00453	11.1399	0	11.1399	0.110713	0.0154101	0.126123	5.86067	0.0911811	0.0993586	-0.00779855			0.00453	9.90614	0	9.90614	0.119835	0.0127107	0.132546	4.12545	0.0911781	0.0994177	-0.00782202
0.00454	9.39442	3.11989	12.5143	0.0517394	0.0236312	0.0753706	7.79351	0.0911731	0.0990794	-0.00792779			0.00454	11.1248	0	11.1248	0.110824	0.0154101	0.126234	5.83937	0.0911823	0.0993599	-0.00781659			0.00454	9.90539	0	9.90539	0.119934	0.0127107	0.132645	4.12441	0.0911792	0.0994191	-0.00784018
0.00455	9.38974	3.11481	12.5046	0.0518333	0.0236624	0.0754957	7.7798	0.0911742	0.09908	-0.00794565			0.00455	11.1097	0	11.1097	0.110935	0.0154101	0.126345	5.81822	0.0911834	0.0993613	-0.00783465			0.00455	9.90463	0	9.90463	0.120033	0.0127107	0.132744	4.12334	0.0911803	0.0994206	-0.00785836
0.00456	9.38507	3.10977	12.4948	0.0519272	0.0236935	0.0756207	7.76615	0.0911754	0.0990806	-0.00796351			0.00456	11.0948	0	11.0948	0.111046	0.0154101	0.126456	5.79722	0.0911846	0.0993626	-0.0078527			0.00456	9.90385	0	9.90385	0.120132	0.0127107	0.132843	4.12225	0.0911815	0.099422	-0.00787653
0.00457	9.38043	3.10474	12.4852	0.052021	0.0237246	0.0757456	7.75256	0.0911766	0.0990812	-0.00798138			0.00457	11.08	0	11.08	0.111157	0.0154101	0.126567	5.77638	0.0911857	0.0993639	-0.00787076			0.00457	9.90305	0	9.90305	0.120231	0.0127107	0.132942	4.12113	0.0911826	0.0994234	-0.00789471
0.00458	9.3758	3.09975	12.4756	0.0521148	0.0237556	0.0758704	7.73903	0.0911777	0.0990819	-0.00799925			0.00458	11.0652	0	11.0652	0.111268	0.0154101	0.126678	5.75568	0.0911869	0.0993653	-0.00788882			0.00458	9.90224	0	9.90224	0.12033	0.0127107	0.133041	4.11999	0.0911838	0.0994248	-0.00791289
0.00459	9.3712	3.09477	12.466	0.0522085	0.0237866	0.0759951	7.72556	0.0911789	0.0990825	-0.00801712			0.00459	11.0506	0	11.0506	0.111378	0.0154101	0.126788	5.73514	0.091188	0.0993666	-0.00790689			0.00459	9.9014	0	9.9014	0.120429	0.0127107	0.13314	4.11883	0.0911849	0.0994263	-0.00793108
0.0046	9.36661	3.08983	12.4564	0.0523022	0.0238175	0.0761197	7.71216	0.0911801	0.0990831	-0.00803499			0.0046	11.0361	0	11.0361	0.111489	0.0154101	0.126899	5.71474	0.0911892	0.0993679	-0.00792496			0.0046	9.90056	0	9.90056	0.120528	0.0127107	0.133239	4.11765	0.091186	0.0994277	-0.00794927
0.00461	9.36204	3.0849	12.4469	0.0523959	0.0238484	0.0762443	7.69882	0.0911813	0.0990837	-0.00805286			0.00461	11.0217	0	11.0217	0.111599	0.0154101	0.127009	5.69449	0.0911903	0.0993693	-0.00794303			0.00461	9.89969	0	9.89969	0.120627	0.0127107	0.133338	4.11644	0.0911872	0.0994291	-0.00796746
0.00462	9.35748	3.08001	12.4375	0.0524895	0.0238792	0.0763687	7.68553	0.0911825	0.0990844	-0.00807074			0.00462	11.0074	0	11.0074	0.111709	0.0154101	0.127119	5.67438	0.0911915	0.0993706	-0.00796111			0.00462	9.89881	0	9.89881	0.120726	0.0127107	0.133437	4.11521	0.0911883	0.0994305	-0.00798566
0.00463	9.35295	3.07514	12.4281	0.052583	0.02391	0.076493	7.67231	0.0911836	0.099085	-0.00808862			0.00463	10.9932	0	10.9932	0.111819	0.0154101	0.127229	5.65442	0.0911926	0.099372	-0.00797919			0.00463	9.89791	0	9.89791	0.120825	0.0127107	0.133536	4.11395	0.0911895	0.099432	-0.00800386
0.00464	9.34843	3.07029	12.4187	0.0526765	0.0239407	0.0766173	7.65915	0.0911848	0.0990856	-0.0081065			0.00464	10.9791	0	10.9791	0.111929	0.0154101	0.127339	5.6346	0.0911938	0.0993733	-0.00799728			0.00464	9.897	0	9.897	0.120924	0.0127107	0.133635	4.11267	0.0911906	0.0994334	-0.00802207
0.00465	9.34394	3.06547	12.4094	0.05277	0.0239714	0.0767414	7.64605	0.091186	0.0990862	-0.00812438			0.00465	10.9651	0	10.9651	0.112039	0.0154101	0.127449	5.61493	0.091195	0.0993746	-0.00801537			0.00465	9.89607	0	9.89607	0.121023	0.0127107	0.133734	4.11137	0.0911918	0.0994348	-0.00804028
0.00466	9.33945	3.06067	12.4001	0.0528634	0.024002	0.0768655	7.63301	0.0911872	0.0990869	-0.00814226			0.00466	10.9512	0	10.9512	0.112149	0.0154101	0.127559	5.5954	0.0911961	0.099376	-0.00803346			0.00466	9.89512	0	9.89512	0.121122	0.0127107	0.133833	4.11005	0.0911929	0.0994363	-0.00805849
0.00467	9.33499	3.0559	12.3909	0.0529568	0.0240326	0.0769894	7.62002	0.0911883	0.0990875	-0.00816015			0.00467	10.9374	0	10.9374	0.112258	0.0154101	0.127668	5.57602	0.0911973	0.0993773	-0.00805156			0.00467	9.89416	0	9.89416	0.121221	0.0127107	0.133932	4.1087	0.0911941	0.0994377	-0.00807671
0.00468	9.33055	3.05115	12.3817	0.0530501	0.0240632	0.0771133	7.6071	0.0911895	0.0990881	-0.00817804			0.00468	10.9238	0	10.9238	0.112367	0.0154101	0.127777	5.55677	0.0911984	0.0993787	-0.00806966			0.00468	9.89318	0	9.89318	0.12132	0.0127107	0.134031	4.10733	0.0911952	0.0994391	-0.00809493
0.00469	9.32612	3.04643	12.3725	0.0531434	0.0240936	0.0772371	7.59424	0.0911907	0.0990887	-0.00819593			0.00469	10.9102	0	10.9102	0.112476	0.0154101	0.127887	5.53767	0.0911996	0.09938	-0.00808776			0.00469	9.89218	0	9.89218	0.121419	0.0127107	0.134129	4.10593	0.0911963	0.0994405	-0.00811315
0.0047	9.32171	3.04173	12.3634	0.0532367	0.0241241	0.0773608	7.58144	0.0911919	0.0990894	-0.00821382			0.0047	10.8967	0	10.8967	0.112586	0.0154101	0.127996	5.5187	0.0912007	0.0993813	-0.00810587			0.0047	9.89117	0	9.89117	0.121518	0.0127107	0.134228	4.10452	0.0911975	0.099442	-0.00813138
0.00471	9.31732	3.03706	12.3544	0.0533299	0.0241545	0.0774843	7.56869	0.0911931	0.09909	-0.00823172			0.00471	10.8833	0	10.8833	0.112694	0.0154101	0.128105	5.49988	0.0912019	0.0993827	-0.00812398			0.00471	9.89014	0	9.89014	0.121617	0.0127107	0.134327	4.10308	0.0911986	0.0994434	-0.00814961
0.00472	9.31294	3.03241	12.3453	0.053423	0.0241848	0.0776079	7.55601	0.0911942	0.0990906	-0.00824961			0.00472	10.87	0	10.87	0.112803	0.0154101	0.128213	5.48119	0.0912031	0.099384	-0.0081421			0.00472	9.8891	0	9.8891	0.121716	0.0127107	0.134426	4.10162	0.0911998	0.0994448	-0.00816785
0.00473	9.30859	3.02778	12.3364	0.0535161	0.0242151	0.0777313	7.54338	0.0911954	0.0990913	-0.00826751			0.00473	10.8568	0	10.8568	0.112912	0.0154101	0.128322	5.46264	0.0912042	0.0993854	-0.00816022			0.00473	9.88804	0	9.88804	0.121814	0.0127107	0.134525	4.10013	0.0912009	0.0994463	-0.00818609
0.00474	9.30425	3.02318	12.3274	0.0536092	0.0242454	0.0778546	7.53082	0.0911966	0.0990919	-0.00828542			0.00474	10.8437	0	10.8437	0.11302	0.0154101	0.12843	5.44422	0.0912054	0.0993867	-0.00817834			0.00474	9.88696	0	9.88696	0.121913	0.0127107	0.134624	4.09863	0.0912021	0.0994477	-0.00820433
0.00475	9.29992	3.0186	12.3185	0.0537022	0.0242756	0.0779778	7.51831	0.0911978	0.0990925	-0.00830332			0.00475	10.8307	0	10.8307	0.113129	0.0154101	0.128539	5.42594	0.0912065	0.0993881	-0.00819647			0.00475	9.88587	0	9.88587	0.122012	0.0127107	0.134723	4.0971	0.0912032	0.0994491	-0.00822258
0.00476	9.29562	3.01405	12.3097	0.0537952	0.0243058	0.078101	7.50586	0.091199	0.0990932	-0.00832123			0.00476	10.8178	0	10.8178	0.113237	0.0154101	0.128647	5.4078	0.0912077	0.0993894	-0.0082146			0.00476	9.88476	0	9.88476	0.122111	0.0127107	0.134822	4.09555	0.0912044	0.0994506	-0.00824083
0.00477	9.29133	3.00952	12.3009	0.0538881	0.0243359	0.078224	7.49346	0.0912001	0.0990938	-0.00833913			0.00477	10.805	0	10.805	0.113345	0.0154101	0.128755	5.38979	0.0912089	0.0993907	-0.00823273			0.00477	9.88364	0	9.88364	0.12221	0.0127107	0.134921	4.09397	0.0912055	0.099452	-0.00825908
0.00478	9.28706	3.00502	12.2921	0.053981	0.024366	0.078347	7.48113	0.0912013	0.0990944	-0.00835705			0.00478	10.7923	0	10.7923	0.113453	0.0154101	0.128863	5.37192	0.09121	0.0993921	-0.00825087			0.00478	9.8825	0	9.8825	0.122309	0.0127107	0.135019	4.09238	0.0912067	0.0994534	-0.00827734
0.00479	9.28281	3.00054	12.2833	0.0540739	0.024396	0.0784699	7.46885	0.0912025	0.0990951	-0.00837496			0.00479	10.7796	0	10.7796	0.113561	0.0154101	0.128971	5.35417	0.0912112	0.0993934	-0.00826902			0.00479	9.88134	0	9.88134	0.122407	0.0127107	0.135118	4.09076	0.0912078	0.0994549	-0.00829561
0.0048	9.27857	2.99608	12.2746	0.0541667	0.024426	0.0785927	7.45663	0.0912037	0.0990957	-0.00839287			0.0048	10.7671	0	10.7671	0.113669	0.0154101	0.129079	5.33656	0.0912123	0.0993948	-0.00828716			0.0048	9.88017	0	9.88017	0.122506	0.0127107	0.135217	4.08912	0.091209	0.0994563	-0.00831387
0.00481	9.27435	2.99165	12.266	0.0542595	0.0244559	0.0787154	7.44447	0.0912049	0.0990963	-0.00841079			0.00481	10.7547	0	10.7547	0.113776	0.0154101	0.129187	5.31908	0.0912135	0.0993961	-0.00830531			0.00481	9.87899	0	9.87899	0.122605	0.0127107	0.135316	4.08746	0.0912101	0.0994577	-0.00833215
0.00482	9.27015	2.98724	12.2574	0.0543522	0.0244858	0.078838	7.43237	0.0912061	0.099097	-0.00842871			0.00482	10.7423	0	10.7423	0.113884	0.0154101	0.129294	5.30173	0.0912147	0.0993975	-0.00832347			0.00482	9.87778	0	9.87778	0.122704	0.0127107	0.135415	4.08577	0.0912113	0.0994592	-0.00835042
0.00483	9.26596	2.98285	12.2488	0.0544449	0.0245157	0.0789606	7.42032	0.0912073	0.0990976	-0.00844663			0.00483	10.7301	0	10.7301	0.113991	0.0154101	0.129401	5.28451	0.0912158	0.0993988	-0.00834163			0.00483	9.87657	0	9.87657	0.122803	0.0127107	0.135513	4.08406	0.0912124	0.0994606	-0.0083687
0.00484	9.26179	2.97849	12.2403	0.0545375	0.0245455	0.079083	7.40833	0.0912084	0.0990983	-0.00846456			0.00484	10.7179	0	10.7179	0.114099	0.0154101	0.129509	5.26742	0.091217	0.0994002	-0.00835979			0.00484	9.87533	0	9.87533	0.122901	0.0127107	0.135612	4.08234	0.0912136	0.099462	-0.00838698
0.00485	9.25764	2.97415	12.2318	0.0546301	0.0245753	0.0792054	7.39639	0.0912096	0.0990989	-0.00848248			0.00485	10.7059	0	10.7059	0.114206	0.0154101	0.129616	5.25045	0.0912181	0.0994015	-0.00837795			0.00485	9.87408	0	9.87408	0.123	0.0127107	0.135711	4.08059	0.0912147	0.0994635	-0.00840527
0.00486	9.25351	2.96984	12.2233	0.0547227	0.024605	0.0793277	7.38451	0.0912108	0.0990995	-0.00850041			0.00486	10.6939	0	10.6939	0.114313	0.0154101	0.129723	5.23362	0.0912193	0.0994029	-0.00839612			0.00486	9.87282	0	9.87282	0.123099	0.0127107	0.13581	4.07882	0.0912159	0.0994649	-0.00842356
0.00487	9.24939	2.96555	12.2149	0.0548152	0.0246347	0.0794499	7.37269	0.091212	0.0991002	-0.00851835			0.00487	10.682	0	10.682	0.11442	0.0154101	0.12983	5.21691	0.0912205	0.0994042	-0.0084143			0.00487	9.87154	0	9.87154	0.123198	0.0127107	0.135908	4.07702	0.091217	0.0994663	-0.00844185
0.00488	9.24528	2.96128	12.2066	0.0549077	0.0246643	0.079572	7.36093	0.0912132	0.0991008	-0.00853628			0.00488	10.6702	0	10.6702	0.114526	0.0154101	0.129936	5.20033	0.0912216	0.0994056	-0.00843248			0.00488	9.87024	0	9.87024	0.123296	0.0127107	0.136007	4.07521	0.0912182	0.0994678	-0.00846015
0.00489	9.2412	2.95703	12.1982	0.0550001	0.0246939	0.079694	7.34922	0.0912144	0.0991015	-0.00855422			0.00489	10.6585	0	10.6585	0.114633	0.0154101	0.130043	5.18387	0.0912228	0.0994069	-0.00845066			0.00489	9.86893	0	9.86893	0.123395	0.0127107	0.136106	4.07337	0.0912193	0.0994692	-0.00847846
0.0049	9.23713	2.95281	12.1899	0.0550925	0.0247234	0.0798159	7.33757	0.0912156	0.0991021	-0.00857215			0.0049	10.6469	0	10.6469	0.11474	0.0154101	0.13015	5.16753	0.0912239	0.0994083	-0.00846884			0.0049	9.86761	0	9.86761	0.123494	0.0127107	0.136204	4.07152	0.0912205	0.0994707	-0.00849676
0.00491	9.23308	2.94861	12.1817	0.0551849	0.024753	0.0799378	7.32597	0.0912168	0.0991028	-0.0085901			0.00491	10.6354	0	10.6354	0.114846	0.0154101	0.130256	5.15132	0.0912251	0.0994096	-0.00848704			0.00491	9.86627	0	9.86627	0.123592	0.0127107	0.136303	4.06964	0.0912216	0.0994721	-0.00851507
0.00492	9.22904	2.94444	12.1735	0.0552772	0.0247824	0.0800596	7.31442	0.0912179	0.0991034	-0.00860804			0.00492	10.6239	0	10.6239	0.114952	0.0154101	0.130362	5.13524	0.0912263	0.099411	-0.00850523			0.00492	9.86491	0	9.86491	0.123691	0.0127107	0.136402	4.06774	0.0912228	0.0994735	-0.00853339
0.00493	9.22502	2.94029	12.1653	0.0553694	0.0248118	0.0801813	7.30294	0.0912191	0.0991041	-0.00862599			0.00493	10.6126	0	10.6126	0.115059	0.0154101	0.130469	5.11927	0.0912274	0.0994124	-0.00852343			0.00493	9.86354	0	9.86354	0.12379	0.0127107	0.1365	4.06582	0.0912239	0.099475	-0.00855171
0.00494	9.22102	2.93616	12.1572	0.0554617	0.0248412	0.0803029	7.29151	0.0912203	0.0991047	-0.00864393			0.00494	10.6013	0	10.6013	0.115165	0.0154101	0.130575	5.10343	0.0912286	0.0994137	-0.00854163			0.00494	9.86216	0	9.86216	0.123888	0.0127107	0.136599	4.06387	0.0912251	0.0994764	-0.00857003
0.00495	9.21703	2.93205	12.1491	0.0555539	0.0248706	0.0804244	7.28013	0.0912215	0.0991054	-0.00866189			0.00495	10.5901	0	10.5901	0.115271	0.0154101	0.130681	5.08771	0.0912298	0.0994151	-0.00855984			0.00495	9.86075	0	9.86075	0.123987	0.0127107	0.136698	4.06191	0.0912262	0.0994778	-0.00858836
0.00496	9.21306	2.92797	12.141	0.055646	0.0248999	0.0805459	7.26881	0.0912227	0.099106	-0.00867984			0.00496	10.579	0	10.579	0.115376	0.0154101	0.130787	5.0721	0.0912309	0.0994164	-0.00857805			0.00496	9.85934	0	9.85934	0.124086	0.0127107	0.136796	4.05993	0.0912274	0.0994793	-0.00860669
0.00497	9.2091	2.9239	12.133	0.0557381	0.0249291	0.0806673	7.25754	0.0912239	0.0991067	-0.0086978			0.00497	10.568	0	10.568	0.115482	0.0154101	0.130892	5.05662	0.0912321	0.0994178	-0.00859626			0.00497	9.85791	0	9.85791	0.124184	0.0127107	0.136895	4.05792	0.0912285	0.0994807	-0.00862503
0.00498	9.20516	2.91987	12.125	0.0558302	0.0249584	0.0807886	7.24633	0.0912251	0.0991073	-0.00871575			0.00498	10.5571	0	10.5571	0.115588	0.0154101	0.130998	5.04126	0.0912333	0.0994191	-0.00861448			0.00498	9.85646	0	9.85646	0.124283	0.0127107	0.136993	4.0559	0.0912297	0.0994822	-0.00864336
0.00499	9.20124	2.91585	12.1171	0.0559223	0.0249875	0.0809098	7.23517	0.0912263	0.099108	-0.00873371			0.00499	10.5462	0	10.5462	0.115693	0.0154101	0.131103	5.02601	0.0912344	0.0994205	-0.0086327			0.00499	9.855	0	9.855	0.124381	0.0127107	0.137092	4.05385	0.0912308	0.0994836	-0.00866171
0.005	9.19733	2.91186	12.1092	0.0560143	0.0250167	0.0810309	7.22406	0.0912275	0.0991086	-0.00875168			0.005	10.5355	0	10.5355	0.115799	0.0154101	0.131209	5.01088	0.0912356	0.0994219	-0.00865093			0.005	9.85353	0	9.85353	0.12448	0.0127107	0.13719	4.05178	0.091232	0.0994851	-0.00868006
0.00501	9.19344	2.90789	12.1013	0.0561062	0.0250458	0.081152	7.21301	0.0912287	0.0991093	-0.00876964			0.00501	10.5248	0	10.5248	0.115904	0.0154101	0.131314	4.99587	0.0912368	0.0994232	-0.00866916			0.00501	9.85204	0	9.85204	0.124578	0.0127107	0.137289	4.0497	0.0912331	0.0994865	-0.00869841
0.00502	9.18956	2.90394	12.0935	0.0561981	0.0250748	0.081273	7.20201	0.0912299	0.0991099	-0.00878761			0.00502	10.5142	0	10.5142	0.116009	0.0154101	0.131419	4.98098	0.0912379	0.0994246	-0.0086874			0.00502	9.85054	0	9.85054	0.124677	0.0127107	0.137388	4.04759	0.0912343	0.0994879	-0.00871676
0.00503	9.1857	2.90001	12.0857	0.05629	0.0251039	0.0813939	7.19107	0.0912311	0.0991106	-0.00880558			0.00503	10.5037	0	10.5037	0.116114	0.0154101	0.131525	4.9662	0.0912391	0.0994259	-0.00870564			0.00503	9.84902	0	9.84902	0.124775	0.0127107	0.137486	4.04546	0.0912354	0.0994894	-0.00873512
0.00504	9.18186	2.89611	12.078	0.0563818	0.0251329	0.0815147	7.18018	0.0912323	0.0991112	-0.00882356			0.00504	10.4932	0	10.4932	0.116219	0.0154101	0.13163	4.95153	0.0912403	0.0994273	-0.00872388			0.00504	9.84749	0	9.84749	0.124874	0.0127107	0.137584	4.04331	0.0912366	0.0994908	-0.00875349
0.00505	9.17803	2.89223	12.0703	0.0564737	0.0251618	0.0816354	7.16934	0.0912335	0.0991119	-0.00884153			0.00505	10.4829	0	10.4829	0.116324	0.0154101	0.131734	4.93698	0.0912414	0.0994286	-0.00874213			0.00505	9.84594	0	9.84594	0.124972	0.0127107	0.137683	4.04114	0.0912378	0.0994923	-0.00877186
0.00506	9.17422	2.88837	12.0626	0.0565654	0.0251907	0.0817561	7.15856	0.0912346	0.0991125	-0.00885951			0.00506	10.4726	0	10.4726	0.116429	0.0154101	0.131839	4.92255	0.0912426	0.09943	-0.00876038			0.00506	9.84438	0	9.84438	0.125071	0.0127107	0.137781	4.03895	0.0912389	0.0994937	-0.00879023
0.00507	9.17042	2.88453	12.055	0.0566571	0.0252196	0.0818767	7.14783	0.0912358	0.0991132	-0.0088775			0.00507	10.4624	0	10.4624	0.116534	0.0154101	0.131944	4.90822	0.0912438	0.0994314	-0.00877863			0.00507	9.8428	0	9.8428	0.125169	0.0127107	0.13788	4.03675	0.0912401	0.0994952	-0.00880861
0.00508	9.16664	2.88072	12.0474	0.0567488	0.0252484	0.0819972	7.13715	0.091237	0.0991139	-0.00889548			0.00508	10.4523	0	10.4523	0.116638	0.0154101	0.132048	4.89401	0.0912449	0.0994327	-0.00879689			0.00508	9.84121	0	9.84121	0.125268	0.0127107	0.137978	4.03452	0.0912412	0.0994966	-0.00882699
0.00509	9.16287	2.87692	12.0398	0.0568405	0.0252772	0.0821177	7.12653	0.0912382	0.0991145	-0.00891347			0.00509	10.4423	0	10.4423	0.116743	0.0154101	0.132153	4.87991	0.0912461	0.0994341	-0.00881516			0.00509	9.83961	0	9.83961	0.125366	0.0127107	0.138077	4.03227	0.0912424	0.0994981	-0.00884537
0.0051	9.15912	2.87315	12.0323	0.0569321	0.0253059	0.082238	7.11595	0.0912394	0.0991152	-0.00893146			0.0051	10.4323	0	10.4323	0.116847	0.0154101	0.132257	4.86592	0.0912473	0.0994355	-0.00883343			0.0051	9.83799	0	9.83799	0.125464	0.0127107	0.138175	4.03	0.0912435	0.0994995	-0.00886376
0.00511	9.15538	2.8694	12.0248	0.0570237	0.0253347	0.0823583	7.10543	0.0912406	0.0991158	-0.00894945			0.00511	10.4225	0	10.4225	0.116952	0.0154101	0.132362	4.85204	0.0912484	0.0994368	-0.0088517			0.00511	9.83636	0	9.83636	0.125563	0.0127107	0.138273	4.02771	0.0912447	0.0995009	-0.00888216
0.00512	9.15166	2.86568	12.0173	0.0571152	0.0253633	0.0824785	7.09496	0.0912418	0.0991165	-0.00896744			0.00512	10.4127	0	10.4127	0.117056	0.0154101	0.132466	4.83827	0.0912496	0.0994382	-0.00886998			0.00512	9.83471	0	9.83471	0.125661	0.0127107	0.138372	4.0254	0.0912458	0.0995024	-0.00890056
0.00513	9.14796	2.86197	12.0099	0.0572067	0.025392	0.0825987	7.08455	0.091243	0.0991172	-0.00898544			0.00513	10.403	0	10.403	0.11716	0.0154101	0.13257	4.82461	0.0912508	0.0994395	-0.00888826			0.00513	9.83305	0	9.83305	0.125759	0.0127107	0.13847	4.02307	0.091247	0.0995038	-0.00891896
0.00514	9.14427	2.85829	12.0026	0.0572982	0.0254206	0.0827188	7.07418	0.0912442	0.0991178	-0.00900344			0.00514	10.3933	0	10.3933	0.117264	0.0154101	0.132674	4.81106	0.0912519	0.0994409	-0.00890655			0.00514	9.83138	0	9.83138	0.125858	0.0127107	0.138568	4.02073	0.0912482	0.0995053	-0.00893736
0.00515	9.14059	2.85462	11.9952	0.0573896	0.0254491	0.0828388	7.06387	0.0912454	0.0991185	-0.00902144			0.00515	10.3838	0	10.3838	0.117368	0.0154101	0.132778	4.79761	0.0912531	0.0994423	-0.00892483			0.00515	9.82969	0	9.82969	0.125956	0.0127107	0.138667	4.01836	0.0912493	0.0995067	-0.00895578
0.00516	9.13693	2.85098	11.9879	0.057481	0.0254777	0.0829587	7.05361	0.0912466	0.0991191	-0.00903945			0.00516	10.3743	0	10.3743	0.117472	0.0154101	0.132882	4.78428	0.0912543	0.0994436	-0.00894313			0.00516	9.82799	0	9.82799	0.126054	0.0127107	0.138765	4.01597	0.0912505	0.0995082	-0.00897419
0.00517	9.13328	2.84737	11.9807	0.0575724	0.0255062	0.0830785	7.0434	0.0912478	0.0991198	-0.00905746			0.00517	10.3649	0	10.3649	0.117575	0.0154101	0.132985	4.77104	0.0912555	0.099445	-0.00896143			0.00517	9.82627	0	9.82627	0.126153	0.0127107	0.138863	4.01357	0.0912516	0.0995096	-0.00899261
0.00518	9.12965	2.84377	11.9734	0.0576637	0.0255346	0.0831983	7.03324	0.091249	0.0991205	-0.00907547			0.00518	10.3555	0	10.3555	0.117679	0.0154101	0.133089	4.75792	0.0912566	0.0994464	-0.00897973			0.00518	9.82454	0	9.82454	0.126251	0.0127107	0.138962	4.01114	0.0912528	0.0995111	-0.00901103
0.00519	9.12604	2.84019	11.9662	0.057755	0.0255631	0.083318	7.02313	0.0912502	0.0991211	-0.00909348			0.00519	10.3463	0	10.3463	0.117782	0.0154101	0.133193	4.7449	0.0912578	0.0994477	-0.00899804			0.00519	9.8228	0	9.8228	0.126349	0.0127107	0.13906	4.0087	0.091254	0.0995125	-0.00902946
0.0052	9.12244	2.83664	11.9591	0.0578462	0.0255914	0.0834376	7.01308	0.0912514	0.0991218	-0.0091115			0.0052	10.3371	0	10.3371	0.117886	0.0154101	0.133296	4.73198	0.091259	0.0994491	-0.00901635			0.0052	9.82104	0	9.82104	0.126447	0.0127107	0.139158	4.00624	0.0912551	0.099514	-0.0090479
0.00521	9.11885	2.8331	11.952	0.0579374	0.0256198	0.0835572	7.00307	0.0912527	0.0991225	-0.00912952			0.00521	10.3279	0	10.3279	0.117989	0.0154101	0.133399	4.71917	0.0912601	0.0994505	-0.00903466			0.00521	9.81928	0	9.81928	0.126546	0.0127107	0.139256	4.00375	0.0912563	0.0995154	-0.00906633
0.00522	9.11528	2.82959	11.9449	0.0580286	0.0256481	0.0836767	6.99311	0.0912539	0.0991231	-0.00914754			0.00522	10.3189	0	10.3189	0.118092	0.0154101	0.133503	4.70647	0.0912613	0.0994518	-0.00905298			0.00522	9.81749	0	9.81749	0.126644	0.0127107	0.139354	4.00125	0.0912574	0.0995169	-0.00908477
0.00523	9.11172	2.8261	11.9378	0.0581197	0.0256764	0.0837961	6.98321	0.0912551	0.0991238	-0.00916557			0.00523	10.3099	0	10.3099	0.118196	0.0154101	0.133606	4.69386	0.0912625	0.0994532	-0.00907131			0.00523	9.8157	0	9.8157	0.126742	0.0127107	0.139453	3.99873	0.0912586	0.0995183	-0.00910322
0.00524	9.10818	2.82263	11.9308	0.0582108	0.0257046	0.0839155	6.97335	0.0912563	0.0991245	-0.0091836			0.00524	10.301	0	10.301	0.118299	0.0154101	0.133709	4.68136	0.0912637	0.0994546	-0.00908964			0.00524	9.81389	0	9.81389	0.12684	0.0127107	0.139551	3.99619	0.0912598	0.0995198	-0.00912167
0.00525	9.10465	2.81918	11.9238	0.0583019	0.0257328	0.0840347	6.96355	0.0912575	0.0991251	-0.00920163			0.00525	10.2922	0	10.2922	0.118402	0.0154101	0.133812	4.66896	0.0912648	0.099456	-0.00910797			0.00525	9.81206	0	9.81206	0.126938	0.0127107	0.139649	3.99364	0.0912609	0.0995212	-0.00914012
0.00526	9.10114	2.81575	11.9169	0.0583929	0.025761	0.084154	6.95379	0.0912587	0.0991258	-0.00921966			0.00526	10.2835	0	10.2835	0.118505	0.0154101	0.133915	4.65666	0.091266	0.0994573	-0.00912631			0.00526	9.81023	0	9.81023	0.127036	0.0127107	0.139747	3.99106	0.0912621	0.0995227	-0.00915858
0.00527	9.09764	2.81235	11.91	0.0584839	0.0257892	0.0842731	6.94409	0.0912599	0.0991265	-0.0092377			0.00527	10.2748	0	10.2748	0.118607	0.0154101	0.134017	4.64446	0.0912672	0.0994587	-0.00914465			0.00527	9.80838	0	9.80838	0.127134	0.0127107	0.139845	3.98847	0.0912632	0.0995241	-0.00917705
0.00528	9.09416	2.80896	11.9031	0.0585749	0.0258173	0.0843922	6.93443	0.0912611	0.0991272	-0.00925574			0.00528	10.2662	0	10.2662	0.11871	0.0154101	0.13412	4.63236	0.0912684	0.0994601	-0.009163			0.00528	9.80651	0	9.80651	0.127232	0.0127107	0.139943	3.98586	0.0912644	0.0995256	-0.00919551
0.00529	9.09069	2.80559	11.8963	0.0586658	0.0258454	0.0845112	6.92483	0.0912623	0.0991278	-0.00927378			0.00529	10.2577	0	10.2577	0.118813	0.0154101	0.134223	4.62036	0.0912695	0.0994614	-0.00918135			0.00529	9.80464	0	9.80464	0.12733	0.0127107	0.140041	3.98322	0.0912656	0.0995271	-0.00921399
0.0053	9.08723	2.80225	11.8895	0.0587567	0.0258734	0.0846301	6.91527	0.0912635	0.0991285	-0.00929183			0.0053	10.2492	0	10.2492	0.118915	0.0154101	0.134325	4.60846	0.0912707	0.0994628	-0.0091997			0.0053	9.80275	0	9.80275	0.127429	0.0127107	0.140139	3.98058	0.0912667	0.0995285	-0.00923246
0.00531	9.08379	2.79893	11.8827	0.0588476	0.0259014	0.084749	6.90576	0.0912647	0.0991292	-0.00930987			0.00531	10.2408	0	10.2408	0.119018	0.0154101	0.134428	4.59665	0.0912719	0.0994642	-0.00921806			0.00531	9.80085	0	9.80085	0.127527	0.0127107	0.140237	3.97791	0.0912679	0.09953	-0.00925094
0.00532	9.08037	2.79562	11.876	0.0589384	0.0259294	0.0848678	6.89631	0.0912659	0.0991299	-0.00932792			0.00532	10.2325	0	10.2325	0.11912	0.0154101	0.13453	4.58495	0.0912731	0.0994656	-0.00923643			0.00532	9.79893	0	9.79893	0.127625	0.0127107	0.140335	3.97522	0.0912691	0.0995314	-0.00926943
0.00533	9.07695	2.79234	11.8693	0.0590292	0.0259573	0.0849865	6.8869	0.0912671	0.0991305	-0.00934598			0.00533	10.2242	0	10.2242	0.119222	0.0154101	0.134633	4.57334	0.0912742	0.0994669	-0.0092548			0.00533	9.79701	0	9.79701	0.127723	0.0127107	0.140433	3.97252	0.0912702	0.0995329	-0.00928792
0.00534	9.07356	2.78908	11.8626	0.0591199	0.0259852	0.0851052	6.87753	0.0912683	0.0991312	-0.00936404			0.00534	10.216	0	10.216	0.119325	0.0154101	0.134735	4.56183	0.0912754	0.0994683	-0.00927317			0.00534	9.79507	0	9.79507	0.12782	0.0127107	0.140531	3.9698	0.0912714	0.0995343	-0.00930641
0.00535	9.07017	2.78584	11.856	0.0592107	0.0260131	0.0852238	6.86822	0.0912695	0.0991319	-0.0093821			0.00535	10.2079	0	10.2079	0.119427	0.0154101	0.134837	4.55041	0.0912766	0.0994697	-0.00929155			0.00535	9.79312	0	9.79312	0.127918	0.0127107	0.140629	3.96706	0.0912726	0.0995358	-0.00932491
0.00536	9.0668	2.78261	11.8494	0.0593014	0.026041	0.0853423	6.85896	0.0912708	0.0991326	-0.00940016			0.00536	10.1998	0	10.1998	0.119529	0.0154101	0.134939	4.53909	0.0912778	0.0994711	-0.00930993			0.00536	9.79115	0	9.79115	0.128016	0.0127107	0.140727	3.9643	0.0912737	0.0995372	-0.00934341
0.00537	9.06344	2.77941	11.8429	0.059392	0.0260688	0.0854608	6.84974	0.091272	0.0991332	-0.00941822			0.00537	10.1918	0	10.1918	0.119631	0.0154101	0.135041	4.52787	0.0912789	0.0994724	-0.00932831			0.00537	9.78917	0	9.78917	0.128114	0.0127107	0.140825	3.96153	0.0912749	0.0995387	-0.00936192
0.00538	9.0601	2.77623	11.8363	0.0594826	0.0260966	0.0855792	6.84058	0.0912732	0.0991339	-0.00943629			0.00538	10.1839	0	10.1839	0.119733	0.0154101	0.135143	4.51674	0.0912801	0.0994738	-0.00934671			0.00538	9.78718	0	9.78718	0.128212	0.0127107	0.140923	3.95874	0.0912761	0.0995402	-0.00938043
0.00539	9.05677	2.77307	11.8298	0.0595732	0.0261243	0.0856975	6.83146	0.0912744	0.0991346	-0.00945437			0.00539	10.1761	0	10.1761	0.119835	0.0154101	0.135245	4.5057	0.0912813	0.0994752	-0.0093651			0.00539	9.78518	0	9.78518	0.12831	0.0127107	0.141021	3.95593	0.0912772	0.0995416	-0.00939895
0.0054	9.05346	2.76993	11.8234	0.0596638	0.026152	0.0858158	6.82238	0.0912756	0.0991353	-0.00947244			0.0054	10.1683	0	10.1683	0.119936	0.0154101	0.135346	4.49475	0.0912825	0.0994766	-0.0093835			0.0054	9.78317	0	9.78317	0.128408	0.0127107	0.141119	3.9531	0.0912784	0.0995431	-0.00941747
0.00541	9.05016	2.76681	11.817	0.0597543	0.0261797	0.085934	6.81336	0.0912768	0.099136	-0.00949052			0.00541	10.1606	0	10.1606	0.120038	0.0154101	0.135448	4.4839	0.0912836	0.0994779	-0.00940191			0.00541	9.78114	0	9.78114	0.128506	0.0127107	0.141216	3.95025	0.0912795	0.0995445	-0.009436
0.00542	9.04687	2.76371	11.8106	0.0598448	0.0262074	0.0860521	6.80438	0.091278	0.0991366	-0.0095086			0.00542	10.1529	0	10.1529	0.12014	0.0154101	0.13555	4.47314	0.0912848	0.0994793	-0.00942031			0.00542	9.7791	0	9.7791	0.128603	0.0127107	0.141314	3.94739	0.0912807	0.099546	-0.00945453
0.00543	9.0436	2.76063	11.8042	0.0599352	0.026235	0.0861702	6.79545	0.0912792	0.0991373	-0.00952668			0.00543	10.1453	0	10.1453	0.120241	0.0154101	0.135651	4.46248	0.091286	0.0994807	-0.00943873			0.00543	9.77705	0	9.77705	0.128701	0.0127107	0.141412	3.94451	0.0912819	0.0995474	-0.00947306
0.00544	9.04034	2.75757	11.7979	0.0600257	0.0262626	0.0862882	6.78657	0.0912805	0.099138	-0.00954477			0.00544	10.1378	0	10.1378	0.120342	0.0154101	0.135753	4.4519	0.0912872	0.0994821	-0.00945715			0.00544	9.77498	0	9.77498	0.128799	0.0127107	0.14151	3.94162	0.0912831	0.0995489	-0.0094916
0.00545	9.03709	2.75453	11.7916	0.0601161	0.0262901	0.0864062	6.77774	0.0912817	0.0991387	-0.00956286			0.00545	10.1303	0	10.1303	0.120444	0.0154101	0.135854	4.44141	0.0912884	0.0994835	-0.00947557			0.00545	9.77291	0	9.77291	0.128897	0.0127107	0.141607	3.93871	0.0912842	0.0995504	-0.00951015
0.00546	9.03386	2.75151	11.7854	0.0602064	0.0263177	0.0865241	6.76895	0.0912829	0.0991394	-0.00958095			0.00546	10.1229	0	10.1229	0.120545	0.0154101	0.135955	4.43102	0.0912895	0.0994848	-0.009494			0.00546	9.77082	0	9.77082	0.128994	0.0127107	0.141705	3.93578	0.0912854	0.0995518	-0.0095287
0.00547	9.03064	2.74851	11.7791	0.0602967	0.0263452	0.0866419	6.76021	0.0912841	0.0991401	-0.00959905			0.00547	10.1156	0	10.1156	0.120646	0.0154101	0.136056	4.42071	0.0912907	0.0994862	-0.00951243			0.00547	9.76872	0	9.76872	0.129092	0.0127107	0.141803	3.93283	0.0912866	0.0995533	-0.00954725
0.00548	9.02743	2.74553	11.773	0.060387	0.0263727	0.0867597	6.75151	0.0912853	0.0991407	-0.00961715			0.00548	10.1083	0	10.1083	0.120747	0.0154101	0.136158	4.41049	0.0912919	0.0994876	-0.00953087			0.00548	9.76661	0	9.76661	0.12919	0.0127107	0.141901	3.92987	0.0912877	0.0995547	-0.00956581
0.00549	9.02424	2.74257	11.7668	0.0604773	0.0264001	0.0868774	6.74287	0.0912865	0.0991414	-0.00963525			0.00549	10.1011	0	10.1011	0.120849	0.0154101	0.136259	4.40036	0.0912931	0.099489	-0.00954931			0.00549	9.76448	0	9.76448	0.129287	0.0127107	0.141998	3.92689	0.0912889	0.0995562	-0.00958437
0.0055	9.02106	2.73963	11.7607	0.0605675	0.0264275	0.086995	6.73427	0.0912878	0.0991421	-0.00965336			0.0055	10.094	0	10.094	0.12095	0.0154101	0.13636	4.39032	0.0912943	0.0994904	-0.00956775			0.0055	9.76235	0	9.76235	0.129385	0.0127107	0.142096	3.92389	0.0912901	0.0995577	-0.00960294
0.00551	9.01789	2.73671	11.7546	0.0606577	0.0264549	0.0871126	6.72571	0.091289	0.0991428	-0.00967147			0.00551	10.0869	0	10.0869	0.12105	0.0154101	0.136461	4.38037	0.0912955	0.0994917	-0.0095862			0.00551	9.7602	0	9.7602	0.129483	0.0127107	0.142193	3.92088	0.0912912	0.0995591	-0.00962151
0.00552	9.01474	2.7338	11.7485	0.0607479	0.0264823	0.0872301	6.7172	0.0912902	0.0991435	-0.00968958			0.00552	10.0799	0	10.0799	0.121151	0.0154101	0.136561	4.3705	0.0912966	0.0994931	-0.00960466			0.00552	9.75804	0	9.75804	0.12958	0.0127107	0.142291	3.91785	0.0912924	0.0995606	-0.00964009
0.00553	9.0116	2.73092	11.7425	0.060838	0.0265096	0.0873476	6.70874	0.0912914	0.0991442	-0.00970769			0.00553	10.0729	0	10.0729	0.121252	0.0154101	0.136662	4.36072	0.0912978	0.0994945	-0.00962312			0.00553	9.75587	0	9.75587	0.129678	0.0127107	0.142389	3.9148	0.0912936	0.0995621	-0.00965867
0.00554	9.00847	2.72806	11.7365	0.0609281	0.0265369	0.087465	6.70032	0.0912926	0.0991449	-0.00972581			0.00554	10.066	0	10.066	0.121353	0.0154101	0.136763	4.35103	0.091299	0.0994959	-0.00964158			0.00554	9.75369	0	9.75369	0.129775	0.0127107	0.142486	3.91174	0.0912947	0.0995635	-0.00967725
0.00555	9.00536	2.72521	11.7306	0.0610182	0.0265641	0.0875824	6.69195	0.0912939	0.0991456	-0.00974393			0.00555	10.0592	0	10.0592	0.121453	0.0154101	0.136864	4.34142	0.0913002	0.0994973	-0.00966005			0.00555	9.7515	0	9.7515	0.129873	0.0127107	0.142584	3.90866	0.0912959	0.099565	-0.00969584
0.00556	9.00226	2.72239	11.7246	0.0611083	0.0265914	0.0876996	6.68362	0.0912951	0.0991463	-0.00976206			0.00556	10.0524	0	10.0524	0.121554	0.0154101	0.136964	4.3319	0.0913014	0.0994987	-0.00967852			0.00556	9.74929	0	9.74929	0.12997	0.0127107	0.142681	3.90557	0.0912971	0.0995665	-0.00971444
0.00557	8.99917	2.71958	11.7188	0.0611983	0.0266186	0.0878169	6.67534	0.0912963	0.0991469	-0.00978019			0.00557	10.0457	0	10.0457	0.121655	0.0154101	0.137065	4.32246	0.0913025	0.0995	-0.009697			0.00557	9.74708	0	9.74708	0.130068	0.0127107	0.142779	3.90246	0.0912983	0.0995679	-0.00973304
0.00558	8.9961	2.7168	11.7129	0.0612882	0.0266458	0.087934	6.66711	0.0912975	0.0991476	-0.00979832			0.00558	10.039	0	10.039	0.121755	0.0154101	0.137165	4.3131	0.0913037	0.0995014	-0.00971549			0.00558	9.74485	0	9.74485	0.130165	0.0127107	0.142876	3.89933	0.0912994	0.0995694	-0.00975164
0.00559	8.99304	2.71403	11.7071	0.0613782	0.0266729	0.0880511	6.65892	0.0912987	0.0991483	-0.00981645			0.00559	10.0324	0	10.0324	0.121855	0.0154101	0.137265	4.30383	0.0913049	0.0995028	-0.00973397			0.00559	9.74261	0	9.74261	0.130263	0.0127107	0.142974	3.89619	0.0913006	0.0995708	-0.00977025
0.0056	8.98999	2.71128	11.7013	0.0614681	0.0267001	0.0881682	6.65077	0.0913	0.099149	-0.00983459			0.0056	10.0259	0	10.0259	0.121956	0.0154101	0.137366	4.29464	0.0913061	0.0995042	-0.00975247			0.0056	9.74036	0	9.74036	0.13036	0.0127107	0.143071	3.89303	0.0913018	0.0995723	-0.00978887
0.00561	8.98695	2.70855	11.6955	0.061558	0.0267272	0.0882852	6.64267	0.0913012	0.0991497	-0.00985273			0.00561	10.0194	0	10.0194	0.122056	0.0154101	0.137466	4.28554	0.0913073	0.0995056	-0.00977096			0.00561	9.7381	0	9.7381	0.130458	0.0127107	0.143168	3.88986	0.0913029	0.0995738	-0.00980749
0.00562	8.98393	2.70584	11.6898	0.0616479	0.0267542	0.0884021	6.63461	0.0913024	0.0991504	-0.00987088			0.00562	10.013	0	10.013	0.122156	0.0154101	0.137566	4.27651	0.0913085	0.099507	-0.00978947			0.00562	9.73583	0	9.73583	0.130555	0.0127107	0.143266	3.88667	0.0913041	0.0995752	-0.00982611
0.00563	8.98092	2.70315	11.6841	0.0617377	0.0267813	0.088519	6.6266	0.0913036	0.0991511	-0.00988902			0.00563	10.0066	0	10.0066	0.122256	0.0154101	0.137666	4.26757	0.0913097	0.0995084	-0.00980797			0.00563	9.73354	0	9.73354	0.130652	0.0127107	0.143363	3.88347	0.0913053	0.0995767	-0.00984474
0.00564	8.97792	2.70048	11.6784	0.0618275	0.0268083	0.0886358	6.61863	0.0913049	0.0991518	-0.00990717			0.00564	10.0003	0	10.0003	0.122356	0.0154101	0.137766	4.25871	0.0913108	0.0995097	-0.00982649			0.00564	9.73125	0	9.73125	0.13075	0.0127107	0.14346	3.88025	0.0913065	0.0995782	-0.00986337
0.00565	8.97494	2.69783	11.6728	0.0619173	0.0268353	0.0887526	6.61071	0.0913061	0.0991525	-0.00992533			0.00565	9.99409	0	9.99409	0.122456	0.0154101	0.137866	4.24993	0.091312	0.0995111	-0.009845			0.00565	9.72895	0	9.72895	0.130847	0.0127107	0.143558	3.87702	0.0913076	0.0995796	-0.00988201
0.00566	8.97197	2.69519	11.6672	0.062007	0.0268623	0.0888693	6.60283	0.0913073	0.0991532	-0.00994349			0.00566	9.9879	0	9.9879	0.122556	0.0154101	0.137966	4.24123	0.0913132	0.0995125	-0.00986352			0.00566	9.72663	0	9.72663	0.130944	0.0127107	0.143655	3.87377	0.0913088	0.0995811	-0.00990065
0.00567	8.96901	2.69258	11.6616	0.0620967	0.0268892	0.0889859	6.595	0.0913085	0.0991539	-0.00996165			0.00567	9.98177	0	9.98177	0.122656	0.0154101	0.138066	4.23261	0.0913144	0.0995139	-0.00988205			0.00567	9.7243	0	9.7243	0.131042	0.0127107	0.143752	3.8705	0.09131	0.0995826	-0.0099193
0.00568	8.96606	2.68998	11.656	0.0621864	0.0269161	0.0891025	6.58721	0.0913098	0.0991546	-0.00997981			0.00568	9.97569	0	9.97569	0.122756	0.0154101	0.138166	4.22407	0.0913156	0.0995153	-0.00990058			0.00568	9.72197	0	9.72197	0.131139	0.0127107	0.143849	3.86722	0.0913112	0.0995841	-0.00993795
0.00569	8.96312	2.6874	11.6505	0.062276	0.026943	0.0892191	6.57946	0.091311	0.0991553	-0.00999798			0.00569	9.96967	0	9.96967	0.122856	0.0154101	0.138266	4.21561	0.0913168	0.0995167	-0.00991912			0.00569	9.71962	0	9.71962	0.131236	0.0127107	0.143947	3.86393	0.0913123	0.0995855	-0.00995661
0.0057	8.9602	2.68484	11.645	0.0623657	0.0269699	0.0893355	6.57176	0.0913122	0.099156	-0.0100161			0.0057	9.9637	0	9.9637	0.122955	0.0154101	0.138365	4.20722	0.091318	0.0995181	-0.00993766			0.0057	9.71726	0	9.71726	0.131333	0.0127107	0.144044	3.86062	0.0913135	0.099587	-0.00997527
0.00571	8.95729	2.6823	11.6396	0.0624552	0.0269967	0.089452	6.5641	0.0913134	0.0991567	-0.0100343			0.00571	9.95779	0	9.95779	0.123055	0.0154101	0.138465	4.19892	0.0913191	0.0995195	-0.0099562			0.00571	9.71489	0	9.71489	0.13143	0.0127107	0.144141	3.85729	0.0913147	0.0995885	-0.00999394
0.00572	8.95439	2.67978	11.6342	0.0625448	0.0270235	0.0895684	6.55648	0.0913147	0.0991574	-0.0100525			0.00572	9.95194	0	9.95194	0.123154	0.0154101	0.138565	4.19069	0.0913203	0.0995209	-0.00997475			0.00572	9.71251	0	9.71251	0.131527	0.0127107	0.144238	3.85396	0.0913159	0.0995899	-0.0100126
0.00573	8.95151	2.67727	11.6288	0.0626343	0.0270503	0.0896847	6.54891	0.0913159	0.0991581	-0.0100707			0.00573	9.94614	0	9.94614	0.123254	0.0154101	0.138664	4.18253	0.0913215	0.0995222	-0.00999331			0.00573	9.71013	0	9.71013	0.131625	0.0127107	0.144335	3.8506	0.091317	0.0995914	-0.0100313
0.00574	8.94863	2.67479	11.6234	0.0627238	0.0270771	0.0898009	6.54138	0.0913171	0.0991588	-0.0100889			0.00574	9.94039	0	9.94039	0.123353	0.0154101	0.138764	4.17446	0.0913227	0.0995236	-0.0100119			0.00574	9.70773	0	9.70773	0.131722	0.0127107	0.144432	3.84723	0.0913182	0.0995929	-0.01005
0.00575	8.94577	2.67232	11.6181	0.0628133	0.0271038	0.0899172	6.53389	0.0913183	0.0991595	-0.0101071			0.00575	9.9347	0	9.9347	0.123453	0.0154101	0.138863	4.16646	0.0913239	0.099525	-0.0100304			0.00575	9.70532	0	9.70532	0.131819	0.0127107	0.144529	3.84385	0.0913194	0.0995944	-0.0100687
0.00576	8.94292	2.66987	11.6128	0.0629028	0.0271305	0.0900333	6.52644	0.0913196	0.0991602	-0.0101252			0.00576	9.92906	0	9.92906	0.123552	0.0154101	0.138962	4.15854	0.0913251	0.0995264	-0.010049			0.00576	9.7029	0	9.7029	0.131916	0.0127107	0.144626	3.84046	0.0913206	0.0995958	-0.0100873
0.00577	8.94009	2.66744	11.6075	0.0629922	0.0271572	0.0901494	6.51904	0.0913208	0.0991609	-0.0101434			0.00577	9.92347	0	9.92347	0.123651	0.0154101	0.139062	4.15069	0.0913263	0.0995278	-0.0100676			0.00577	9.70047	0	9.70047	0.132013	0.0127107	0.144723	3.83705	0.0913218	0.0995973	-0.010106
0.00578	8.93726	2.66502	11.6023	0.0630816	0.0271839	0.0902655	6.51168	0.091322	0.0991616	-0.0101616			0.00578	9.91794	0	9.91794	0.123751	0.0154101	0.139161	4.14292	0.0913275	0.0995292	-0.0100862			0.00578	9.69803	0	9.69803	0.13211	0.0127107	0.14482	3.83362	0.0913229	0.0995988	-0.0101247
0.00579	8.93445	2.66263	11.5971	0.0631709	0.0272105	0.0903815	6.50436	0.0913233	0.0991623	-0.0101798			0.00579	9.91246	0	9.91246	0.12385	0.0154101	0.13926	4.13522	0.0913287	0.0995306	-0.0101047			0.00579	9.69558	0	9.69558	0.132207	0.0127107	0.144917	3.83018	0.0913241	0.0996002	-0.0101434
0.0058	8.93165	2.66025	11.5919	0.0632603	0.0272372	0.0904974	6.49709	0.0913245	0.099163	-0.010198			0.0058	9.90704	0	9.90704	0.123949	0.0154101	0.139359	4.12759	0.0913299	0.099532	-0.0101233			0.0058	9.69312	0	9.69312	0.132304	0.0127107	0.145014	3.82673	0.0913253	0.0996017	-0.0101622
0.00581	8.92886	2.65789	11.5868	0.0633496	0.0272638	0.0906133	6.48986	0.0913257	0.0991637	-0.0102163			0.00581	9.90166	0	9.90166	0.124048	0.0154101	0.139458	4.12004	0.091331	0.0995334	-0.0101419			0.00581	9.69065	0	9.69065	0.132401	0.0127107	0.145111	3.82327	0.0913265	0.0996032	-0.0101809
0.00582	8.92608	2.65555	11.5816	0.0634389	0.0272903	0.0907292	6.48267	0.091327	0.0991645	-0.0102345			0.00582	9.89634	0	9.89634	0.124147	0.0154101	0.139557	4.11256	0.0913322	0.0995348	-0.0101605			0.00582	9.68817	0	9.68817	0.132497	0.0127107	0.145208	3.81979	0.0913276	0.0996047	-0.0101996
0.00583	8.92332	2.65323	11.5765	0.0635281	0.0273169	0.090845	6.47552	0.0913282	0.0991652	-0.0102527			0.00583	9.89107	0	9.89107	0.124246	0.0154101	0.139656	4.10516	0.0913334	0.0995362	-0.0101791			0.00583	9.68568	0	9.68568	0.132594	0.0127107	0.145305	3.81629	0.0913288	0.0996061	-0.0102183
0.00584	8.92056	2.65093	11.5715	0.0636173	0.0273434	0.0909607	6.46841	0.0913294	0.0991659	-0.0102709			0.00584	9.88585	0	9.88585	0.124345	0.0154101	0.139755	4.09782	0.0913346	0.0995376	-0.0101977			0.00584	9.68318	0	9.68318	0.132691	0.0127107	0.145402	3.81278	0.09133	0.0996076	-0.0102371
0.00585	8.91782	2.64864	11.5665	0.0637065	0.0273699	0.0910764	6.46134	0.0913307	0.0991666	-0.0102891			0.00585	9.88068	0	9.88068	0.124444	0.0154101	0.139854	4.09056	0.0913358	0.099539	-0.0102164			0.00585	9.68068	0	9.68068	0.132788	0.0127107	0.145499	3.80926	0.0913312	0.0996091	-0.0102558
0.00586	8.91509	2.64637	11.5615	0.0637957	0.0273964	0.0911921	6.45432	0.0913319	0.0991673	-0.0103073			0.00586	9.87557	0	9.87557	0.124543	0.0154101	0.139953	4.08337	0.091337	0.0995404	-0.010235			0.00586	9.67816	0	9.67816	0.132885	0.0127107	0.145596	3.80573	0.0913324	0.0996106	-0.0102745
0.00587	8.91237	2.64412	11.5565	0.0638848	0.0274228	0.0913077	6.44734	0.0913331	0.099168	-0.0103256			0.00587	9.8705	0	9.8705	0.124641	0.0154101	0.140051	4.07625	0.0913382	0.0995418	-0.0102536			0.00587	9.67563	0	9.67563	0.132982	0.0127107	0.145692	3.80218	0.0913335	0.099612	-0.0102933
0.00588	8.90967	2.64188	11.5516	0.063974	0.0274493	0.0914232	6.44039	0.0913344	0.0991687	-0.0103438			0.00588	9.86548	0	9.86548	0.12474	0.0154101	0.14015	4.0692	0.0913394	0.0995432	-0.0102722			0.00588	9.67309	0	9.67309	0.133078	0.0127107	0.145789	3.79862	0.0913347	0.0996135	-0.010312
0.00589	8.90697	2.63967	11.5466	0.0640631	0.0274757	0.0915387	6.43349	0.0913356	0.0991694	-0.010362			0.00589	9.86052	0	9.86052	0.124839	0.0154101	0.140249	4.06223	0.0913406	0.0995446	-0.0102909			0.00589	9.67055	0	9.67055	0.133175	0.0127107	0.145886	3.79505	0.0913359	0.099615	-0.0103308
0.0059	8.90429	2.63747	11.5418	0.0641521	0.0275021	0.0916542	6.42663	0.0913368	0.0991701	-0.0103803			0.0059	9.8556	0	9.8556	0.124937	0.0154101	0.140347	4.05532	0.0913418	0.099546	-0.0103095			0.0059	9.66799	0	9.66799	0.133272	0.0127107	0.145982	3.79146	0.0913371	0.0996165	-0.0103495
0.00591	8.90162	2.63529	11.5369	0.0642411	0.0275284	0.0917696	6.41982	0.0913381	0.0991709	-0.0103985			0.00591	9.85073	0	9.85073	0.125036	0.0154101	0.140446	4.04848	0.091343	0.0995474	-0.0103281			0.00591	9.66543	0	9.66543	0.133368	0.0127107	0.146079	3.78787	0.0913383	0.099618	-0.0103683
0.00592	8.89896	2.63312	11.5321	0.0643302	0.0275548	0.0918849	6.41304	0.0913393	0.0991716	-0.0104168			0.00592	9.84591	0	9.84591	0.125134	0.0154101	0.140544	4.04171	0.0913442	0.0995488	-0.0103468			0.00592	9.66286	0	9.66286	0.133465	0.0127107	0.146176	3.78425	0.0913395	0.0996194	-0.0103871
0.00593	8.89631	2.63098	11.5273	0.0644191	0.0275811	0.0920002	6.4063	0.0913406	0.0991723	-0.010435			0.00593	9.84114	0	9.84114	0.125233	0.0154101	0.140643	4.03501	0.0913454	0.0995502	-0.0103654			0.00593	9.66028	0	9.66028	0.133562	0.0127107	0.146272	3.78063	0.0913406	0.0996209	-0.0104059
0.00594	8.89367	2.62885	11.5225	0.0645081	0.0276074	0.0921155	6.3996	0.0913418	0.099173	-0.0104533			0.00594	9.83642	0	9.83642	0.125331	0.0154101	0.140741	4.02837	0.0913466	0.0995516	-0.0103841			0.00594	9.65768	0	9.65768	0.133658	0.0127107	0.146369	3.77699	0.0913418	0.0996224	-0.0104246
0.00595	8.89104	2.62674	11.5178	0.064597	0.0276337	0.0922307	6.39295	0.091343	0.0991737	-0.0104715			0.00595	9.83175	0	9.83175	0.12543	0.0154101	0.14084	4.02181	0.0913478	0.099553	-0.0104028			0.00595	9.65508	0	9.65508	0.133755	0.0127107	0.146466	3.77334	0.091343	0.0996239	-0.0104434
0.00596	8.88843	2.62464	11.5131	0.0646859	0.0276599	0.0923459	6.38633	0.0913443	0.0991744	-0.0104898			0.00596	9.82712	0	9.82712	0.125528	0.0154101	0.140938	4.01531	0.091349	0.0995544	-0.0104214			0.00596	9.65248	0	9.65248	0.133851	0.0127107	0.146562	3.76968	0.0913442	0.0996253	-0.0104622
0.00597	8.88582	2.62257	11.5084	0.0647748	0.0276862	0.092461	6.37975	0.0913455	0.0991752	-0.0105081			0.00597	9.82255	0	9.82255	0.125626	0.0154101	0.141036	4.00888	0.0913502	0.0995558	-0.0104401			0.00597	9.64986	0	9.64986	0.133948	0.0127107	0.146659	3.76601	0.0913454	0.0996268	-0.010481
0.00598	8.88323	2.62051	11.5037	0.0648636	0.0277124	0.092576	6.37322	0.0913468	0.0991759	-0.0105263			0.00598	9.81802	0	9.81802	0.125724	0.0154101	0.141134	4.00251	0.0913514	0.0995572	-0.0104588			0.00598	9.64723	0	9.64723	0.134044	0.0127107	0.146755	3.76232	0.0913466	0.0996283	-0.0104998
0.00599	8.88065	2.61846	11.4991	0.0649525	0.0277386	0.0926911	6.36672	0.091348	0.0991766	-0.0105446			0.00599	9.81353	0	9.81353	0.125823	0.0154101	0.141233	3.99621	0.0913526	0.0995586	-0.0104775			0.00599	9.6446	0	9.6446	0.134141	0.0127107	0.146852	3.75862	0.0913477	0.0996298	-0.0105186
0.006	8.87808	2.61644	11.4945	0.0650413	0.0277648	0.092806	6.36026	0.0913492	0.0991773	-0.0105629			0.006	9.8091	0	9.8091	0.125921	0.0154101	0.141331	3.98998	0.0913537	0.09956	-0.0104962			0.006	9.64195	0	9.64195	0.134237	0.0127107	0.146948	3.75491	0.0913489	0.0996313	-0.0105374
0.00601	8.87552	2.61443	11.49	0.06513	0.0277909	0.092921	6.35385	0.0913505	0.099178	-0.0105812			0.00601	9.80471	0	9.80471	0.126019	0.0154101	0.141429	3.98381	0.0913549	0.0995614	-0.0105149			0.00601	9.6393	0	9.6393	0.134334	0.0127107	0.147044	3.75119	0.0913501	0.0996328	-0.0105562
0.00602	8.87297	2.61244	11.4854	0.0652188	0.0278171	0.0930359	6.34747	0.0913517	0.0991787	-0.0105995			0.00602	9.80036	0	9.80036	0.126117	0.0154101	0.141527	3.97771	0.0913561	0.0995628	-0.0105336			0.00602	9.63664	0	9.63664	0.13443	0.0127107	0.147141	3.74745	0.0913513	0.0996342	-0.0105751
0.00603	8.87043	2.61047	11.4809	0.0653075	0.0278432	0.0931507	6.34113	0.091353	0.0991795	-0.0106177			0.00603	9.79607	0	9.79607	0.126215	0.0154101	0.141625	3.97168	0.0913573	0.0995642	-0.0105523			0.00603	9.63397	0	9.63397	0.134526	0.0127107	0.147237	3.74371	0.0913525	0.0996357	-0.0105939
0.00604	8.86791	2.60851	11.4764	0.0653962	0.0278693	0.0932655	6.33483	0.0913542	0.0991802	-0.010636			0.00604	9.79181	0	9.79181	0.126313	0.0154101	0.141723	3.9657	0.0913585	0.0995656	-0.010571			0.00604	9.6313	0	9.6313	0.134623	0.0127107	0.147333	3.73995	0.0913537	0.0996372	-0.0106127
0.00605	8.86539	2.60657	11.472	0.0654849	0.0278954	0.0933802	6.32857	0.0913555	0.0991809	-0.0106543			0.00605	9.78761	0	9.78761	0.126411	0.0154101	0.141821	3.95979	0.0913597	0.099567	-0.0105897			0.00605	9.62861	0	9.62861	0.134719	0.0127107	0.14743	3.73618	0.0913549	0.0996387	-0.0106316
0.00606	8.86289	2.60464	11.4675	0.0655735	0.0279214	0.0934949	6.32235	0.0913567	0.0991816	-0.0106726			0.00606	9.78345	0	9.78345	0.126509	0.0154101	0.141919	3.95395	0.0913609	0.0995684	-0.0106084			0.00606	9.62592	0	9.62592	0.134815	0.0127107	0.147526	3.7324	0.0913561	0.0996402	-0.0106504
0.00607	8.86039	2.60274	11.4631	0.0656621	0.0279475	0.0936096	6.31617	0.091358	0.0991824	-0.0106909			0.00607	9.77933	0	9.77933	0.126606	0.0154101	0.142016	3.94817	0.0913621	0.0995698	-0.0106271			0.00607	9.62322	0	9.62322	0.134912	0.0127107	0.147622	3.72861	0.0913572	0.0996416	-0.0106693
0.00608	8.85791	2.60085	11.4588	0.0657507	0.0279735	0.0937242	6.31002	0.0913592	0.0991831	-0.0107092			0.00608	9.77526	0	9.77526	0.126704	0.0154101	0.142114	3.94245	0.0913633	0.0995712	-0.0106459			0.00608	9.62051	0	9.62051	0.135008	0.0127107	0.147718	3.7248	0.0913584	0.0996431	-0.0106881
0.00609	8.85544	2.59897	11.4544	0.0658393	0.0279995	0.0938388	6.30392	0.0913604	0.0991838	-0.0107276			0.00609	9.77123	0	9.77123	0.126802	0.0154101	0.142212	3.93679	0.0913645	0.0995726	-0.0106646			0.00609	9.61779	0	9.61779	0.135104	0.0127107	0.147815	3.72099	0.0913596	0.0996446	-0.010707
0.0061	8.85298	2.59712	11.4501	0.0659279	0.0280255	0.0939533	6.29785	0.0913617	0.0991845	-0.0107459			0.0061	9.76725	0	9.76725	0.1269	0.0154101	0.14231	3.93119	0.0913657	0.099574	-0.0106834			0.0061	9.61507	0	9.61507	0.1352	0.0127107	0.147911	3.71716	0.0913608	0.0996461	-0.0107258
0.00611	8.85053	2.59528	11.4458	0.0660164	0.0280514	0.0940678	6.29182	0.0913629	0.0991853	-0.0107642			0.00611	9.76331	0	9.76331	0.126997	0.0154101	0.142407	3.92566	0.0913669	0.0995754	-0.0107021			0.00611	9.61233	0	9.61233	0.135296	0.0127107	0.148007	3.71332	0.091362	0.0996476	-0.0107447
0.00612	8.84809	2.59345	11.4415	0.0661049	0.0280774	0.0941823	6.28583	0.0913642	0.099186	-0.0107825			0.00612	9.75941	0	9.75941	0.127095	0.0154101	0.142505	3.92019	0.0913681	0.0995768	-0.0107209			0.00612	9.60959	0	9.60959	0.135392	0.0127107	0.148103	3.70948	0.0913632	0.0996491	-0.0107636
0.00613	8.84566	2.59165	11.4373	0.0661933	0.0281033	0.0942967	6.27988	0.0913654	0.0991867	-0.0108008			0.00613	9.75556	0	9.75556	0.127193	0.0154101	0.142603	3.91478	0.0913694	0.0995782	-0.0107396			0.00613	9.60684	0	9.60684	0.135488	0.0127107	0.148199	3.70562	0.0913644	0.0996506	-0.0107825
0.00614	8.84324	2.58986	11.4331	0.0662818	0.0281292	0.094411	6.27397	0.0913667	0.0991875	-0.0108192			0.00614	9.75175	0	9.75175	0.12729	0.0154101	0.1427	3.90943	0.0913706	0.0995796	-0.0107584			0.00614	9.60409	0	9.60409	0.135584	0.0127107	0.148295	3.70175	0.0913656	0.099652	-0.0108013
0.00615	8.84083	2.58808	11.4289	0.0663702	0.0281551	0.0945253	6.26809	0.0913679	0.0991882	-0.0108375			0.00615	9.74799	0	9.74799	0.127388	0.0154101	0.142798	3.90414	0.0913718	0.0995811	-0.0107771			0.00615	9.60132	0	9.60132	0.135681	0.0127107	0.148391	3.69787	0.0913668	0.0996535	-0.0108202
0.00616	8.83843	2.58632	11.4248	0.0664586	0.028181	0.0946396	6.26226	0.0913692	0.0991889	-0.0108558			0.00616	9.74426	0	9.74426	0.127485	0.0154101	0.142895	3.89891	0.091373	0.0995825	-0.0107959			0.00616	9.59855	0	9.59855	0.135777	0.0127107	0.148487	3.69398	0.091368	0.099655	-0.0108391
0.00617	8.83604	2.58458	11.4206	0.066547	0.0282069	0.0947539	6.25646	0.0913704	0.0991896	-0.0108742			0.00617	9.74058	0	9.74058	0.127583	0.0154101	0.142993	3.89374	0.0913742	0.0995839	-0.0108147			0.00617	9.59577	0	9.59577	0.135872	0.0127107	0.148583	3.69008	0.0913691	0.0996565	-0.010858
0.00618	8.83367	2.58286	11.4165	0.0666354	0.0282327	0.094868	6.25069	0.0913717	0.0991904	-0.0108925			0.00618	9.73695	0	9.73695	0.12768	0.0154101	0.14309	3.88863	0.0913754	0.0995853	-0.0108335			0.00618	9.59299	0	9.59299	0.135968	0.0127107	0.148679	3.68617	0.0913703	0.099658	-0.0108769
0.00619	8.8313	2.58115	11.4124	0.0667237	0.0282585	0.0949822	6.24497	0.0913729	0.0991911	-0.0109109			0.00619	9.73335	0	9.73335	0.127777	0.0154101	0.143187	3.88358	0.0913766	0.0995867	-0.0108523			0.00619	9.59019	0	9.59019	0.136064	0.0127107	0.148775	3.68224	0.0913715	0.0996595	-0.0108958
0.0062	8.82894	2.57946	11.4084	0.066812	0.0282843	0.0950963	6.23928	0.0913742	0.0991918	-0.0109292			0.0062	9.72979	0	9.72979	0.127875	0.0154101	0.143285	3.87859	0.0913778	0.0995881	-0.0108711			0.0062	9.58739	0	9.58739	0.13616	0.0127107	0.148871	3.67831	0.0913727	0.099661	-0.0109148
0.00621	8.8266	2.57778	11.4044	0.0669003	0.0283101	0.0952104	6.23363	0.0913754	0.0991926	-0.0109476			0.00621	9.72628	0	9.72628	0.127972	0.0154101	0.143382	3.87365	0.091379	0.0995895	-0.0108899			0.00621	9.58459	0	9.58459	0.136256	0.0127107	0.148967	3.67437	0.0913739	0.0996625	-0.0109337
0.00622	8.82426	2.57612	11.4004	0.0669885	0.0283359	0.0953244	6.22802	0.0913767	0.0991933	-0.010966			0.00622	9.72281	0	9.72281	0.128069	0.0154101	0.143479	3.86877	0.0913802	0.0995909	-0.0109087			0.00622	9.58177	0	9.58177	0.136352	0.0127107	0.149063	3.67042	0.0913751	0.099664	-0.0109526
0.00623	8.82194	2.57447	11.3964	0.0670768	0.0283616	0.0954384	6.22244	0.0913779	0.099194	-0.0109843			0.00623	9.71938	0	9.71938	0.128166	0.0154101	0.143577	3.86395	0.0913814	0.0995923	-0.0109275			0.00623	9.57895	0	9.57895	0.136448	0.0127107	0.149158	3.66646	0.0913763	0.0996654	-0.0109715
0.00624	8.81962	2.57285	11.3925	0.067165	0.0283874	0.0955524	6.2169	0.0913792	0.0991948	-0.0110027			0.00624	9.71599	0	9.71599	0.128264	0.0154101	0.143674	3.85919	0.0913826	0.0995937	-0.0109463			0.00624	9.57612	0	9.57612	0.136544	0.0127107	0.149254	3.66249	0.0913775	0.0996669	-0.0109905
0.00625	8.81732	2.57123	11.3885	0.0672532	0.0284131	0.0956663	6.2114	0.0913805	0.0991955	-0.0110211			0.00625	9.71264	0	9.71264	0.128361	0.0154101	0.143771	3.85449	0.0913838	0.0995952	-0.0109651			0.00625	9.57329	0	9.57329	0.136639	0.0127107	0.14935	3.65851	0.0913787	0.0996684	-0.0110094
0.00626	8.81502	2.56964	11.3847	0.0673413	0.0284388	0.0957801	6.20593	0.0913817	0.0991962	-0.0110394			0.00626	9.70933	0	9.70933	0.128458	0.0154101	0.143868	3.84984	0.091385	0.0995966	-0.010984			0.00626	9.57044	0	9.57044	0.136735	0.0127107	0.149446	3.65452	0.0913799	0.0996699	-0.0110284
0.00627	8.81273	2.56806	11.3808	0.0674295	0.0284645	0.095894	6.2005	0.091383	0.099197	-0.0110578			0.00627	9.70606	0	9.70606	0.128555	0.0154101	0.143965	3.84525	0.0913862	0.099598	-0.0110028			0.00627	9.5676	0	9.5676	0.136831	0.0127107	0.149541	3.65052	0.0913811	0.0996714	-0.0110473
0.00628	8.81046	2.56649	11.377	0.0675176	0.0284902	0.0960078	6.19511	0.0913842	0.0991977	-0.0110762			0.00628	9.70283	0	9.70283	0.128652	0.0154101	0.144062	3.84071	0.0913874	0.0995994	-0.0110216			0.00628	9.56474	0	9.56474	0.136926	0.0127107	0.149637	3.64651	0.0913823	0.0996729	-0.0110663
0.00629	8.80819	2.56494	11.3731	0.0676057	0.0285158	0.0961215	6.18975	0.0913855	0.0991985	-0.0110946			0.00629	9.69963	0	9.69963	0.128749	0.0154101	0.144159	3.83623	0.0913886	0.0996008	-0.0110405			0.00629	9.56188	0	9.56188	0.137022	0.0127107	0.149733	3.64249	0.0913835	0.0996744	-0.0110853
0.0063	8.80594	2.56341	11.3693	0.0676938	0.0285415	0.0962353	6.18443	0.0913867	0.0991992	-0.011113			0.0063	9.69648	0	9.69648	0.128846	0.0154101	0.144256	3.83181	0.0913898	0.0996022	-0.0110593			0.0063	9.55901	0	9.55901	0.137118	0.0127107	0.149828	3.63846	0.0913847	0.0996759	-0.0111042
0.00631	8.80369	2.56189	11.3656	0.0677818	0.0285671	0.0963489	6.17914	0.091388	0.0991999	-0.0111314			0.00631	9.69337	0	9.69337	0.128943	0.0154101	0.144353	3.82744	0.0913911	0.0996036	-0.0110782			0.00631	9.55614	0	9.55614	0.137213	0.0127107	0.149924	3.63442	0.0913859	0.0996774	-0.0111232
0.00632	8.80146	2.56039	11.3619	0.0678699	0.0285927	0.0964626	6.17389	0.0913893	0.0992007	-0.0111498			0.00632	9.6903	0	9.6903	0.12904	0.0154101	0.14445	3.82312	0.0913923	0.0996051	-0.011097			0.00632	9.55325	0	9.55325	0.137309	0.0127107	0.150019	3.63038	0.0913871	0.0996789	-0.0111422
0.00633	8.79923	2.55891	11.3581	0.0679579	0.0286183	0.0965762	6.16868	0.0913905	0.0992014	-0.0111682			0.00633	9.68726	0	9.68726	0.129137	0.0154101	0.144547	3.81886	0.0913935	0.0996065	-0.0111159			0.00633	9.55037	0	9.55037	0.137404	0.0127107	0.150115	3.62632	0.0913883	0.0996804	-0.0111612
0.00634	8.79702	2.55744	11.3545	0.0680458	0.0286439	0.0966898	6.1635	0.0913918	0.0992022	-0.0111866			0.00634	9.68427	0	9.68427	0.129234	0.0154101	0.144644	3.81465	0.0913947	0.0996079	-0.0111348			0.00634	9.54747	0	9.54747	0.1375	0.0127107	0.15021	3.62226	0.0913895	0.0996819	-0.0111802
0.00635	8.79481	2.55598	11.3508	0.0681338	0.0286695	0.0968033	6.15836	0.091393	0.0992029	-0.011205			0.00635	9.68131	0	9.68131	0.129331	0.0154101	0.144741	3.8105	0.0913959	0.0996093	-0.0111536			0.00635	9.54457	0	9.54457	0.137595	0.0127107	0.150306	3.61819	0.0913907	0.0996833	-0.0111992
0.00636	8.79261	2.55454	11.3472	0.0682218	0.028695	0.0969168	6.15325	0.0913943	0.0992036	-0.0112234			0.00636	9.67839	0	9.67839	0.129427	0.0154101	0.144838	3.8064	0.0913971	0.0996107	-0.0111725			0.00636	9.54167	0	9.54167	0.137691	0.0127107	0.150401	3.61411	0.0913919	0.0996848	-0.0112182
0.00637	8.79043	2.55312	11.3435	0.0683097	0.0287206	0.0970303	6.14818	0.0913955	0.0992044	-0.0112419			0.00637	9.67551	0	9.67551	0.129524	0.0154101	0.144934	3.80235	0.0913983	0.0996121	-0.0111914			0.00637	9.53875	0	9.53875	0.137786	0.0127107	0.150497	3.61002	0.0913931	0.0996863	-0.0112372
0.00638	8.78825	2.55171	11.34	0.0683976	0.0287461	0.0971437	6.14315	0.0913968	0.0992051	-0.0112603			0.00638	9.67266	0	9.67266	0.129621	0.0154101	0.145031	3.79836	0.0913995	0.0996135	-0.0112103			0.00638	9.53584	0	9.53584	0.137881	0.0127107	0.150592	3.60592	0.0913943	0.0996878	-0.0112562
0.00639	8.78608	2.55032	11.3364	0.0684854	0.0287716	0.0972571	6.13815	0.0913981	0.0992059	-0.0112787			0.00639	9.66985	0	9.66985	0.129718	0.0154101	0.145128	3.79442	0.0914007	0.099615	-0.0112292			0.00639	9.53291	0	9.53291	0.137977	0.0127107	0.150687	3.60182	0.0913954	0.0996893	-0.0112752
0.0064	8.78392	2.54894	11.3329	0.0685733	0.0287971	0.0973704	6.13318	0.0913993	0.0992066	-0.0112971			0.0064	9.66708	0	9.66708	0.129814	0.0154101	0.145225	3.79053	0.0914019	0.0996164	-0.0112481			0.0064	9.52998	0	9.52998	0.138072	0.0127107	0.150783	3.5977	0.0913966	0.0996908	-0.0112942
0.00641	8.78178	2.54758	11.3294	0.0686611	0.0288226	0.0974838	6.12825	0.0914006	0.0992074	-0.0113156			0.00641	9.66435	0	9.66435	0.129911	0.0154101	0.145321	3.78669	0.0914032	0.0996178	-0.011267			0.00641	9.52705	0	9.52705	0.138167	0.0127107	0.150878	3.59358	0.0913978	0.0996923	-0.0113133
0.00642	8.77964	2.54623	11.3259	0.0687489	0.0288481	0.097597	6.12336	0.0914019	0.0992081	-0.011334			0.00642	9.66165	0	9.66165	0.130008	0.0154101	0.145418	3.7829	0.0914044	0.0996192	-0.0112859			0.00642	9.52411	0	9.52411	0.138263	0.0127107	0.150973	3.58945	0.0913991	0.0996938	-0.0113323
0.00643	8.77751	2.5449	11.3224	0.0688367	0.0288735	0.0977103	6.1185	0.0914031	0.0992088	-0.0113525			0.00643	9.65899	0	9.65899	0.130104	0.0154101	0.145515	3.77917	0.0914056	0.0996206	-0.0113049			0.00643	9.52116	0	9.52116	0.138358	0.0127107	0.151068	3.58531	0.0914003	0.0996953	-0.0113513
0.00644	8.77539	2.54358	11.319	0.0689245	0.028899	0.0978235	6.11367	0.0914044	0.0992096	-0.0113709			0.00644	9.65637	0	9.65637	0.130201	0.0154101	0.145611	3.77548	0.0914068	0.0996221	-0.0113238			0.00644	9.51821	0	9.51821	0.138453	0.0127107	0.151164	3.58117	0.0914015	0.0996968	-0.0113704
0.00645	8.77328	2.54228	11.3156	0.0690123	0.0289244	0.0979367	6.10888	0.0914057	0.0992103	-0.0113894			0.00645	9.65378	0	9.65378	0.130298	0.0154101	0.145708	3.77185	0.091408	0.0996235	-0.0113427			0.00645	9.51525	0	9.51525	0.138548	0.0127107	0.151259	3.57702	0.0914027	0.0996983	-0.0113894
0.00646	8.77118	2.541	11.3122	0.0691	0.0289498	0.0980498	6.10412	0.0914069	0.0992111	-0.0114078			0.00646	9.65123	0	9.65123	0.130394	0.0154101	0.145804	3.76827	0.0914092	0.0996249	-0.0113616			0.00646	9.51228	0	9.51228	0.138643	0.0127107	0.151354	3.57286	0.0914039	0.0996998	-0.0114085
0.00647	8.76908	2.53972	11.3088	0.0691877	0.0289753	0.0981629	6.0994	0.0914082	0.0992118	-0.0114263			0.00647	9.64871	0	9.64871	0.130491	0.0154101	0.145901	3.76473	0.0914104	0.0996263	-0.0113806			0.00647	9.50932	0	9.50932	0.138738	0.0127107	0.151449	3.56869	0.0914051	0.0997013	-0.0114276
0.00648	8.767	2.53847	11.3055	0.0692754	0.0290006	0.098276	6.09471	0.0914094	0.0992126	-0.0114448			0.00648	9.64623	0	9.64623	0.130587	0.0154101	0.145997	3.76125	0.0914117	0.0996277	-0.0113995			0.00648	9.50634	0	9.50634	0.138833	0.0127107	0.151544	3.56451	0.0914063	0.0997028	-0.0114466
0.00649	8.76493	2.53723	11.3022	0.069363	0.029026	0.0983891	6.09005	0.0914107	0.0992133	-0.0114632			0.00649	9.64378	0	9.64378	0.130684	0.0154101	0.146094	3.75782	0.0914129	0.0996292	-0.0114185			0.00649	9.50336	0	9.50336	0.138929	0.0127107	0.151639	3.56033	0.0914075	0.0997043	-0.0114657
0.0065	8.76286	2.536	11.2989	0.0694507	0.0290514	0.0985021	6.08543	0.091412	0.0992141	-0.0114817			0.0065	9.64137	0	9.64137	0.13078	0.0154101	0.14619	3.75443	0.0914141	0.0996306	-0.0114375			0.0065	9.50038	0	9.50038	0.139024	0.0127107	0.151734	3.55614	0.0914087	0.0997058	-0.0114848
0.00651	8.76081	2.53479	11.2956	0.0695383	0.0290768	0.0986151	6.08085	0.0914133	0.0992148	-0.0115002			0.00651	9.639	0	9.639	0.130877	0.0154101	0.146287	3.7511	0.0914153	0.099632	-0.0114564			0.00651	9.49739	0	9.49739	0.139119	0.0127107	0.151829	3.55194	0.0914099	0.0997073	-0.0115039
0.00652	8.75876	2.53359	11.2924	0.0696259	0.0291021	0.098728	6.07629	0.0914145	0.0992156	-0.0115187			0.00652	9.63666	0	9.63666	0.130973	0.0154101	0.146383	3.74781	0.0914165	0.0996334	-0.0114754			0.00652	9.4944	0	9.4944	0.139213	0.0127107	0.151924	3.54774	0.0914111	0.0997088	-0.011523
0.00653	8.75673	2.53241	11.2891	0.0697135	0.0291274	0.0988409	6.07177	0.0914158	0.0992163	-0.0115372			0.00653	9.63435	0	9.63435	0.131069	0.0154101	0.146479	3.74457	0.0914177	0.0996348	-0.0114944			0.00653	9.4914	0	9.4914	0.139308	0.0127107	0.152019	3.54353	0.0914123	0.0997103	-0.0115421
0.00654	8.7547	2.53125	11.2859	0.069801	0.0291528	0.0989538	6.06729	0.0914171	0.0992171	-0.0115557			0.00654	9.63207	0	9.63207	0.131166	0.0154101	0.146576	3.74138	0.091419	0.0996363	-0.0115133			0.00654	9.48839	0	9.48839	0.139403	0.0127107	0.152114	3.53931	0.0914135	0.0997118	-0.0115612
0.00655	8.75268	2.53009	11.2828	0.0698886	0.0291781	0.0990667	6.06284	0.0914183	0.0992179	-0.0115742			0.00655	9.62984	0	9.62984	0.131262	0.0154101	0.146672	3.73824	0.0914202	0.0996377	-0.0115323			0.00655	9.48538	0	9.48538	0.139498	0.0127107	0.152209	3.53508	0.0914147	0.0997133	-0.0115803
0.00656	8.75067	2.52896	11.2796	0.0699761	0.0292034	0.0991795	6.05842	0.0914196	0.0992186	-0.0115927			0.00656	9.62763	0	9.62763	0.131358	0.0154101	0.146768	3.73515	0.0914214	0.0996391	-0.0115513			0.00656	9.48237	0	9.48237	0.139593	0.0127107	0.152304	3.53085	0.0914159	0.0997148	-0.0115994
0.00657	8.74867	2.52783	11.2765	0.0700636	0.0292287	0.0992923	6.05403	0.0914209	0.0992194	-0.0116112			0.00657	9.62546	0	9.62546	0.131455	0.0154101	0.146865	3.7321	0.0914226	0.0996405	-0.0115703			0.00657	9.47935	0	9.47935	0.139688	0.0127107	0.152399	3.52662	0.0914171	0.0997163	-0.0116185
0.00658	8.74668	2.52673	11.2734	0.0701511	0.0292539	0.099405	6.04968	0.0914221	0.0992201	-0.0116297			0.00658	9.62332	0	9.62332	0.131551	0.0154101	0.146961	3.7291	0.0914238	0.099642	-0.0115893			0.00658	9.47633	0	9.47633	0.139783	0.0127107	0.152493	3.52237	0.0914183	0.0997178	-0.0116376
0.00659	8.7447	2.52563	11.2703	0.0702386	0.0292792	0.0995178	6.04536	0.0914234	0.0992209	-0.0116482			0.00659	9.62122	0	9.62122	0.131647	0.0154101	0.147057	3.72614	0.091425	0.0996434	-0.0116083			0.00659	9.4733	0	9.4733	0.139877	0.0127107	0.152588	3.51812	0.0914195	0.0997193	-0.0116568
0.0066	8.74272	2.52455	11.2673	0.070326	0.0293045	0.0996305	6.04107	0.0914247	0.0992216	-0.0116667			0.0066	9.61914	0	9.61914	0.131743	0.0154101	0.147153	3.72324	0.0914263	0.0996448	-0.0116274			0.0066	9.47027	0	9.47027	0.139972	0.0127107	0.152683	3.51386	0.0914207	0.0997208	-0.0116759
0.00661	8.74076	2.52349	11.2642	0.0704134	0.0293297	0.0997431	6.03682	0.091426	0.0992224	-0.0116852			0.00661	9.6171	0	9.6171	0.13184	0.0154101	0.14725	3.72038	0.0914275	0.0996462	-0.0116464			0.00661	9.46724	0	9.46724	0.140067	0.0127107	0.152777	3.5096	0.0914219	0.0997223	-0.0116951
0.00662	8.7388	2.52244	11.2612	0.0705008	0.0293549	0.0998558	6.0326	0.0914272	0.0992231	-0.0117038			0.00662	9.6151	0	9.6151	0.131936	0.0154101	0.147346	3.71756	0.0914287	0.0996477	-0.0116654			0.00662	9.4642	0	9.4642	0.140161	0.0127107	0.152872	3.50533	0.0914231	0.0997238	-0.0117142
0.00663	8.73685	2.5214	11.2583	0.0705882	0.0293802	0.0999684	6.02841	0.0914285	0.0992239	-0.0117223			0.00663	9.61312	0	9.61312	0.132032	0.0154101	0.147442	3.71479	0.0914299	0.0996491	-0.0116844			0.00663	9.46115	0	9.46115	0.140256	0.0127107	0.152967	3.50106	0.0914243	0.0997253	-0.0117334
0.00664	8.73492	2.52038	11.2553	0.0706756	0.0294054	0.100081	6.02425	0.0914298	0.0992247	-0.0117408			0.00664	9.61118	0	9.61118	0.132128	0.0154101	0.147538	3.71207	0.0914311	0.0996505	-0.0117035			0.00664	9.45811	0	9.45811	0.140351	0.0127107	0.153061	3.49678	0.0914256	0.0997268	-0.0117525
0.00665	8.73299	2.51938	11.2524	0.0707629	0.0294306	0.100193	6.02013	0.0914311	0.0992254	-0.0117594			0.00665	9.60927	0	9.60927	0.132224	0.0154101	0.147634	3.70939	0.0914324	0.099652	-0.0117225			0.00665	9.45505	0	9.45505	0.140445	0.0127107	0.153156	3.49249	0.0914268	0.0997283	-0.0117717
0.00666	8.73106	2.51838	11.2494	0.0708502	0.0294558	0.100306	6.01604	0.0914323	0.0992262	-0.0117779			0.00666	9.60739	0	9.60739	0.13232	0.0154101	0.14773	3.70675	0.0914336	0.0996534	-0.0117416			0.00666	9.452	0	9.452	0.14054	0.0127107	0.15325	3.4882	0.091428	0.0997298	-0.0117909
0.00667	8.72915	2.51741	11.2466	0.0709375	0.0294809	0.100418	6.01198	0.0914336	0.0992269	-0.0117965			0.00667	9.60555	0	9.60555	0.132416	0.0154101	0.147826	3.70416	0.0914348	0.0996548	-0.0117606			0.00667	9.44894	0	9.44894	0.140634	0.0127107	0.153345	3.4839	0.0914292	0.0997314	-0.0118101
0.00668	8.72725	2.51644	11.2437	0.0710248	0.0295061	0.100531	6.00795	0.0914349	0.0992277	-0.011815			0.00668	9.60373	0	9.60373	0.132512	0.0154101	0.147922	3.70162	0.091436	0.0996562	-0.0117797			0.00668	9.44587	0	9.44587	0.140729	0.0127107	0.153439	3.4796	0.0914304	0.0997329	-0.0118292
0.00669	8.72535	2.51549	11.2408	0.0711121	0.0295313	0.100643	6.00396	0.0914362	0.0992285	-0.0118336			0.00669	9.60195	0	9.60195	0.132608	0.0154101	0.148019	3.69912	0.0914373	0.0996577	-0.0117988			0.00669	9.44281	0	9.44281	0.140823	0.0127107	0.153534	3.47529	0.0914316	0.0997344	-0.0118484
0.0067	8.72346	2.51456	11.238	0.0711994	0.0295564	0.100756	6	0.0914374	0.0992292	-0.0118521			0.0067	9.6002	0	9.6002	0.132704	0.0154101	0.148115	3.69666	0.0914385	0.0996591	-0.0118178			0.0067	9.43973	0	9.43973	0.140918	0.0127107	0.153628	3.47098	0.0914328	0.0997359	-0.0118676
0.00671	8.72159	2.51364	11.2352	0.0712866	0.0295816	0.100868	5.99607	0.0914387	0.09923	-0.0118707			0.00671	9.59847	0	9.59847	0.1328	0.0154101	0.148211	3.69424	0.0914397	0.0996605	-0.0118369			0.00671	9.43666	0	9.43666	0.141012	0.0127107	0.153723	3.46666	0.091434	0.0997374	-0.0118868
0.00672	8.71972	2.51273	11.2324	0.0713738	0.0296067	0.100981	5.99217	0.09144	0.0992308	-0.0118893			0.00672	9.59678	0	9.59678	0.132896	0.0154101	0.148307	3.69187	0.0914409	0.099662	-0.011856			0.00672	9.43358	0	9.43358	0.141106	0.0127107	0.153817	3.46234	0.0914352	0.0997389	-0.011906
0.00673	8.71785	2.51184	11.2297	0.071461	0.0296318	0.101093	5.9883	0.0914413	0.0992315	-0.0119079			0.00673	9.59512	0	9.59512	0.132992	0.0154101	0.148403	3.68954	0.0914422	0.0996634	-0.0118751			0.00673	9.4305	0	9.4305	0.141201	0.0127107	0.153911	3.45801	0.0914364	0.0997404	-0.0119252
0.00674	8.716	2.51096	11.227	0.0715482	0.029657	0.101205	5.98446	0.0914426	0.0992323	-0.0119264			0.00674	9.59349	0	9.59349	0.133088	0.0154101	0.148499	3.68726	0.0914434	0.0996648	-0.0118942			0.00674	9.42741	0	9.42741	0.141295	0.0127107	0.154006	3.45368	0.0914377	0.0997419	-0.0119445
0.00675	8.71416	2.51009	11.2242	0.0716353	0.0296821	0.101317	5.98066	0.0914438	0.0992331	-0.011945			0.00675	9.59189	0	9.59189	0.133184	0.0154101	0.148594	3.68502	0.0914446	0.0996662	-0.0119133			0.00675	9.42432	0	9.42432	0.141389	0.0127107	0.1541	3.44934	0.0914389	0.0997434	-0.0119637
0.00676	8.71232	2.50924	11.2216	0.0717225	0.0297072	0.10143	5.97688	0.0914451	0.0992338	-0.0119636			0.00676	9.59033	0	9.59033	0.13328	0.0154101	0.14869	3.68282	0.0914458	0.0996677	-0.0119324			0.00676	9.42123	0	9.42123	0.141483	0.0127107	0.154194	3.445	0.0914401	0.0997449	-0.0119829
0.00677	8.71049	2.5084	11.2189	0.0718096	0.0297323	0.101542	5.97314	0.0914464	0.0992346	-0.0119822			0.00677	9.58879	0	9.58879	0.133376	0.0154101	0.148786	3.68066	0.0914471	0.0996691	-0.0119515			0.00677	9.41814	0	9.41814	0.141578	0.0127107	0.154288	3.44066	0.0914413	0.0997464	-0.0120022
0.00678	8.70867	2.50758	11.2163	0.0718967	0.0297573	0.101654	5.96943	0.0914477	0.0992354	-0.0120008			0.00678	9.58728	0	9.58728	0.133472	0.0154101	0.148882	3.67854	0.0914483	0.0996705	-0.0119706			0.00678	9.41504	0	9.41504	0.141672	0.0127107	0.154382	3.43631	0.0914425	0.0997479	-0.0120214
0.00679	8.70686	2.50677	11.2136	0.0719838	0.0297824	0.101766	5.96575	0.091449	0.0992361	-0.0120194			0.00679	9.5858	0	9.5858	0.133568	0.0154101	0.148978	3.67647	0.0914495	0.099672	-0.0119898			0.00679	9.41194	0	9.41194	0.141766	0.0127107	0.154477	3.43195	0.0914437	0.0997494	-0.0120407
0.0068	8.70506	2.50597	11.211	0.0720708	0.0298075	0.101878	5.9621	0.0914502	0.0992369	-0.012038			0.0068	9.58434	0	9.58434	0.133664	0.0154101	0.149074	3.67443	0.0914507	0.0996734	-0.0120089			0.0068	9.40883	0	9.40883	0.14186	0.0127107	0.154571	3.42759	0.0914449	0.099751	-0.0120599
0.00681	8.70326	2.50519	11.2085	0.0721579	0.0298325	0.10199	5.95849	0.0914515	0.0992377	-0.0120566			0.00681	9.58292	0	9.58292	0.13376	0.0154101	0.14917	3.67244	0.091452	0.0996748	-0.012028			0.00681	9.40573	0	9.40573	0.141954	0.0127107	0.154665	3.42323	0.0914462	0.0997525	-0.0120792
0.00682	8.70147	2.50442	11.2059	0.0722449	0.0298576	0.102102	5.9549	0.0914528	0.0992384	-0.0120753			0.00682	9.58153	0	9.58153	0.133856	0.0154101	0.149266	3.67049	0.0914532	0.0996763	-0.0120472			0.00682	9.40262	0	9.40262	0.142048	0.0127107	0.154759	3.41886	0.0914474	0.099754	-0.0120984
0.00683	8.6997	2.50367	11.2034	0.0723319	0.0298826	0.102215	5.95134	0.0914541	0.0992392	-0.0120939			0.00683	9.58017	0	9.58017	0.133951	0.0154101	0.149362	3.66858	0.0914544	0.0996777	-0.0120663			0.00683	9.3995	0	9.3995	0.142142	0.0127107	0.154853	3.41449	0.0914486	0.0997555	-0.0121177
0.00684	8.69792	2.50293	11.2009	0.0724189	0.0299077	0.102327	5.94782	0.0914554	0.09924	-0.0121125			0.00684	9.57883	0	9.57883	0.134047	0.0154101	0.149457	3.66671	0.0914556	0.0996791	-0.0120855			0.00684	9.39639	0	9.39639	0.142236	0.0127107	0.154947	3.41012	0.0914498	0.099757	-0.012137
0.00685	8.69616	2.5022	11.1984	0.0725059	0.0299327	0.102439	5.94432	0.0914567	0.0992408	-0.0121311			0.00685	9.57753	0	9.57753	0.134143	0.0154101	0.149553	3.66488	0.0914569	0.0996806	-0.0121047			0.00685	9.39327	0	9.39327	0.14233	0.0127107	0.155041	3.40574	0.091451	0.0997585	-0.0121563
0.00686	8.69441	2.50149	11.1959	0.0725928	0.0299577	0.102551	5.94085	0.091458	0.0992415	-0.0121498			0.00686	9.57625	0	9.57625	0.134239	0.0154101	0.149649	3.66309	0.0914581	0.099682	-0.0121238			0.00686	9.39015	0	9.39015	0.142424	0.0127107	0.155135	3.40136	0.0914522	0.09976	-0.0121756
0.00687	8.69266	2.50079	11.1934	0.0726798	0.0299827	0.102663	5.93742	0.0914592	0.0992423	-0.0121684			0.00687	9.575	0	9.575	0.134335	0.0154101	0.149745	3.66133	0.0914593	0.0996834	-0.012143			0.00687	9.38703	0	9.38703	0.142518	0.0127107	0.155229	3.39697	0.0914535	0.0997615	-0.0121949
0.00688	8.69092	2.5001	11.191	0.0727667	0.0300078	0.102774	5.93402	0.0914605	0.0992431	-0.0121871			0.00688	9.57378	0	9.57378	0.13443	0.0154101	0.14984	3.65962	0.0914606	0.0996849	-0.0121622			0.00688	9.3839	0	9.3839	0.142612	0.0127107	0.155322	3.39258	0.0914547	0.0997631	-0.0122142
0.00689	8.68919	2.49943	11.1886	0.0728536	0.0300328	0.102886	5.93064	0.0914618	0.0992438	-0.0122057			0.00689	9.57258	0	9.57258	0.134526	0.0154101	0.149936	3.65795	0.0914618	0.0996863	-0.0121814			0.00689	9.38077	0	9.38077	0.142706	0.0127107	0.155416	3.38819	0.0914559	0.0997646	-0.0122335
0.0069	8.68747	2.49877	11.1862	0.0729405	0.0300577	0.102998	5.9273	0.0914631	0.0992446	-0.0122244			0.0069	9.57141	0	9.57141	0.134622	0.0154101	0.150032	3.65632	0.091463	0.0996878	-0.0122006			0.0069	9.37764	0	9.37764	0.142799	0.0127107	0.15551	3.38379	0.0914571	0.0997661	-0.0122528
0.00691	8.68575	2.49812	11.1839	0.0730274	0.0300827	0.10311	5.92398	0.0914644	0.0992454	-0.012243			0.00691	9.57028	0	9.57028	0.134718	0.0154101	0.150128	3.65472	0.0914643	0.0996892	-0.0122198			0.00691	9.37451	0	9.37451	0.142893	0.0127107	0.155604	3.3794	0.0914583	0.0997676	-0.0122721
0.00692	8.68404	2.49749	11.1815	0.0731142	0.0301077	0.103222	5.9207	0.0914657	0.0992462	-0.0122617			0.00692	9.56916	0	9.56916	0.134813	0.0154101	0.150223	3.65317	0.0914655	0.0996906	-0.012239			0.00692	9.37138	0	9.37138	0.142987	0.0127107	0.155698	3.37499	0.0914596	0.0997691	-0.0122914
0.00693	8.68234	2.49687	11.1792	0.0732011	0.0301327	0.103334	5.91744	0.091467	0.0992469	-0.0122804			0.00693	9.56808	0	9.56808	0.134909	0.0154101	0.150319	3.65165	0.0914667	0.0996921	-0.0122582			0.00693	9.36824	0	9.36824	0.143081	0.0127107	0.155791	3.37059	0.0914608	0.0997706	-0.0123108
0.00694	8.68065	2.49626	11.1769	0.0732879	0.0301577	0.103446	5.91422	0.0914683	0.0992477	-0.012299			0.00694	9.56702	0	9.56702	0.135005	0.0154101	0.150415	3.65017	0.0914679	0.0996935	-0.0122774			0.00694	9.3651	0	9.3651	0.143174	0.0127107	0.155885	3.36618	0.091462	0.0997721	-0.0123301
0.00695	8.67897	2.49567	11.1746	0.0733747	0.0301826	0.103557	5.91102	0.0914696	0.0992485	-0.0123177			0.00695	9.56599	0	9.56599	0.1351	0.0154101	0.150511	3.64873	0.0914692	0.0996949	-0.0122966			0.00695	9.36196	0	9.36196	0.143268	0.0127107	0.155979	3.36177	0.0914632	0.0997737	-0.0123495
0.00696	8.67729	2.49509	11.1724	0.0734615	0.0302076	0.103669	5.90785	0.0914709	0.0992493	-0.0123364			0.00696	9.56499	0	9.56499	0.135196	0.0154101	0.150606	3.64732	0.0914704	0.0996964	-0.0123159			0.00696	9.35882	0	9.35882	0.143361	0.0127107	0.156072	3.35736	0.0914644	0.0997752	-0.0123688
0.00697	8.67562	2.49452	11.1701	0.0735482	0.0302325	0.103781	5.90472	0.0914721	0.0992501	-0.0123551			0.00697	9.56401	0	9.56401	0.135292	0.0154101	0.150702	3.64595	0.0914716	0.0996978	-0.0123351			0.00697	9.35568	0	9.35568	0.143455	0.0127107	0.156166	3.35295	0.0914657	0.0997767	-0.0123882
0.00698	8.67396	2.49397	11.1679	0.073635	0.0302575	0.103892	5.90161	0.0914734	0.0992508	-0.0123738			0.00698	9.56306	0	9.56306	0.135387	0.0154101	0.150798	3.64462	0.0914729	0.0996993	-0.0123543			0.00698	9.35253	0	9.35253	0.143549	0.0127107	0.156259	3.34853	0.0914669	0.0997782	-0.0124075
0.00699	8.67231	2.49343	11.1657	0.0737217	0.0302824	0.104004	5.89853	0.0914747	0.0992516	-0.0123925			0.00699	9.56214	0	9.56214	0.135483	0.0154101	0.150893	3.64333	0.0914741	0.0997007	-0.0123736			0.00699	9.34939	0	9.34939	0.143642	0.0127107	0.156353	3.34411	0.0914681	0.0997797	-0.0124269
0.007	8.67066	2.4929	11.1636	0.0738084	0.0303074	0.104116	5.89548	0.091476	0.0992524	-0.0124112			0.007	9.56124	0	9.56124	0.135579	0.0154101	0.150989	3.64207	0.0914754	0.0997021	-0.0123928			0.007	9.34624	0	9.34624	0.143736	0.0127107	0.156446	3.33969	0.0914693	0.0997812	-0.0124463
0.00701	8.66902	2.49239	11.1614	0.0738951	0.0303323	0.104227	5.89246	0.0914773	0.0992532	-0.0124299			0.00701	9.56037	0	9.56037	0.135674	0.0154101	0.151084	3.64085	0.0914766	0.0997036	-0.0124121			0.00701	9.34309	0	9.34309	0.143829	0.0127107	0.15654	3.33527	0.0914705	0.0997827	-0.0124657
0.00702	8.66739	2.49188	11.1593	0.0739818	0.0303572	0.104339	5.88947	0.0914786	0.099254	-0.0124486			0.00702	9.55952	0	9.55952	0.13577	0.0154101	0.15118	3.63967	0.0914778	0.099705	-0.0124314			0.00702	9.33994	0	9.33994	0.143922	0.0127107	0.156633	3.33084	0.0914718	0.0997843	-0.012485
0.00703	8.66577	2.4914	11.1572	0.0740685	0.0303821	0.104451	5.8865	0.0914799	0.0992547	-0.0124673			0.00703	9.5587	0	9.5587	0.135866	0.0154101	0.151276	3.63852	0.0914791	0.0997065	-0.0124506			0.00703	9.33678	0	9.33678	0.144016	0.0127107	0.156726	3.32642	0.091473	0.0997858	-0.0125044
0.00704	8.66415	2.49092	11.1551	0.0741552	0.030407	0.104562	5.88357	0.0914812	0.0992555	-0.012486			0.00704	9.55791	0	9.55791	0.135961	0.0154101	0.151371	3.63741	0.0914803	0.0997079	-0.0124699			0.00704	9.33363	0	9.33363	0.144109	0.0127107	0.15682	3.32199	0.0914742	0.0997873	-0.0125238
0.00705	8.66255	2.49046	11.153	0.0742418	0.030432	0.104674	5.88066	0.0914825	0.0992563	-0.0125048			0.00705	9.55714	0	9.55714	0.136057	0.0154101	0.151467	3.63634	0.0914815	0.0997093	-0.0124892			0.00705	9.33048	0	9.33048	0.144202	0.0127107	0.156913	3.31756	0.0914754	0.0997888	-0.0125433
0.00706	8.66094	2.49001	11.151	0.0743284	0.0304569	0.104785	5.87778	0.0914838	0.0992571	-0.0125235			0.00706	9.55639	0	9.55639	0.136152	0.0154101	0.151562	3.6353	0.0914828	0.0997108	-0.0125085			0.00706	9.32732	0	9.32732	0.144296	0.0127107	0.157006	3.31312	0.0914767	0.0997903	-0.0125627
0.00707	8.65935	2.48957	11.1489	0.074415	0.0304818	0.104897	5.87494	0.0914851	0.0992579	-0.0125422			0.00707	9.55567	0	9.55567	0.136248	0.0154101	0.151658	3.63429	0.091484	0.0997122	-0.0125278			0.00707	9.32416	0	9.32416	0.144389	0.0127107	0.1571	3.30869	0.0914779	0.0997919	-0.0125821
0.00708	8.65776	2.48915	11.1469	0.0745016	0.0305067	0.105008	5.87212	0.0914864	0.0992587	-0.012561			0.00708	9.55498	0	9.55498	0.136344	0.0154101	0.151754	3.63332	0.0914852	0.0997137	-0.0125471			0.00708	9.321	0	9.321	0.144482	0.0127107	0.157193	3.30426	0.0914791	0.0997934	-0.0126015
0.00709	8.65619	2.48874	11.1449	0.0745882	0.0305316	0.10512	5.86932	0.0914877	0.0992595	-0.0125797			0.00709	9.55431	0	9.55431	0.136439	0.0154101	0.151849	3.63239	0.0914865	0.0997151	-0.0125664			0.00709	9.31785	0	9.31785	0.144575	0.0127107	0.157286	3.29982	0.0914803	0.0997949	-0.0126209
0.0071	8.65461	2.48834	11.143	0.0746748	0.0305564	0.105231	5.86656	0.091489	0.0992602	-0.0125985			0.0071	9.55366	0	9.55366	0.136535	0.0154101	0.151945	3.63149	0.0914877	0.0997166	-0.0125857			0.0071	9.31469	0	9.31469	0.144669	0.0127107	0.157379	3.29538	0.0914816	0.0997964	-0.0126404
0.00711	8.65305	2.48795	11.141	0.0747613	0.0305813	0.105343	5.86382	0.0914903	0.099261	-0.0126172			0.00711	9.55304	0	9.55304	0.13663	0.0154101	0.15204	3.63062	0.091489	0.099718	-0.012605			0.00711	9.31153	0	9.31153	0.144762	0.0127107	0.157472	3.29095	0.0914828	0.0997979	-0.0126598
0.00712	8.65149	2.48758	11.1391	0.0748478	0.0306062	0.105454	5.86111	0.0914916	0.0992618	-0.012636			0.00712	9.55244	0	9.55244	0.136726	0.0154101	0.152136	3.62979	0.0914902	0.0997194	-0.0126244			0.00712	9.30836	0	9.30836	0.144855	0.0127107	0.157566	3.28651	0.091484	0.0997995	-0.0126793
0.00713	8.64994	2.48722	11.1372	0.0749343	0.0306311	0.105565	5.85843	0.0914929	0.0992626	-0.0126547			0.00713	9.55187	0	9.55187	0.136821	0.0154101	0.152231	3.62899	0.0914914	0.0997209	-0.0126437			0.00713	9.3052	0	9.3052	0.144948	0.0127107	0.157659	3.28207	0.0914852	0.099801	-0.0126987
0.00714	8.6484	2.48687	11.1353	0.0750208	0.030656	0.105677	5.85578	0.0914942	0.0992634	-0.0126735			0.00714	9.55132	0	9.55132	0.136917	0.0154101	0.152327	3.62823	0.0914927	0.0997223	-0.012663			0.00714	9.30204	0	9.30204	0.145041	0.0127107	0.157752	3.27763	0.0914865	0.0998025	-0.0127182
0.00715	8.64686	2.48654	11.1334	0.0751073	0.0306808	0.105788	5.85316	0.0914955	0.0992642	-0.0126923			0.00715	9.5508	0	9.5508	0.137012	0.0154101	0.152423	3.6275	0.0914939	0.0997238	-0.0126824			0.00715	9.29888	0	9.29888	0.145134	0.0127107	0.157845	3.27319	0.0914877	0.099804	-0.0127377
0.00716	8.64533	2.48621	11.1315	0.0751938	0.0307057	0.105899	5.85056	0.0914968	0.099265	-0.0127111			0.00716	9.5503	0	9.5503	0.137108	0.0154101	0.152518	3.6268	0.0914952	0.0997252	-0.0127017			0.00716	9.29572	0	9.29572	0.145227	0.0127107	0.157938	3.26874	0.0914889	0.0998055	-0.0127571
0.00717	8.64381	2.4859	11.1297	0.0752802	0.0307306	0.106011	5.84799	0.0914981	0.0992658	-0.0127298			0.00717	9.54982	0	9.54982	0.137203	0.0154101	0.152614	3.62613	0.0914964	0.0997267	-0.0127211			0.00717	9.29255	0	9.29255	0.14532	0.0127107	0.158031	3.2643	0.0914902	0.0998071	-0.0127766
0.00718	8.6423	2.48561	11.1279	0.0753667	0.0307554	0.106122	5.84545	0.0914994	0.0992666	-0.0127486			0.00718	9.54937	0	9.54937	0.137299	0.0154101	0.152709	3.6255	0.0914976	0.0997281	-0.0127405			0.00718	9.28939	0	9.28939	0.145413	0.0127107	0.158123	3.25986	0.0914914	0.0998086	-0.0127961
0.00719	8.64079	2.48532	11.1261	0.0754531	0.0307803	0.106233	5.84294	0.0915007	0.0992673	-0.0127674			0.00719	9.54894	0	9.54894	0.137394	0.0154101	0.152805	3.62491	0.0914989	0.0997296	-0.0127598			0.00719	9.28623	0	9.28623	0.145506	0.0127107	0.158216	3.25542	0.0914926	0.0998101	-0.0128156
0.0072	8.63929	2.48505	11.1243	0.0755395	0.0308051	0.106345	5.84045	0.091502	0.0992681	-0.0127862			0.0072	9.54853	0	9.54853	0.13749	0.0154101	0.1529	3.62434	0.0915001	0.099731	-0.0127792			0.0072	9.28306	0	9.28306	0.145598	0.0127107	0.158309	3.25098	0.0914939	0.0998116	-0.0128351
0.00721	8.6378	2.48479	11.1226	0.0756259	0.03083	0.106456	5.83799	0.0915033	0.0992689	-0.012805			0.00721	9.54815	0	9.54815	0.137586	0.0154101	0.152996	3.62381	0.0915014	0.0997325	-0.0127986			0.00721	9.2799	0	9.2799	0.145691	0.0127107	0.158402	3.24653	0.0914951	0.0998132	-0.0128546
0.00722	8.63631	2.48454	11.1208	0.0757123	0.0308548	0.106567	5.83555	0.0915046	0.0992697	-0.0128238			0.00722	9.54779	0	9.54779	0.137681	0.0154101	0.153091	3.62331	0.0915026	0.0997339	-0.012818			0.00722	9.27673	0	9.27673	0.145784	0.0127107	0.158495	3.24209	0.0914963	0.0998147	-0.0128741
0.00723	8.63483	2.4843	11.1191	0.0757986	0.0308797	0.106678	5.83315	0.0915059	0.0992705	-0.0128426			0.00723	9.54745	0	9.54745	0.137777	0.0154101	0.153187	3.62284	0.0915039	0.0997354	-0.0128374			0.00723	9.27357	0	9.27357	0.145877	0.0127107	0.158588	3.23765	0.0914975	0.0998162	-0.0128936
0.00724	8.63336	2.48408	11.1174	0.075885	0.0309045	0.10679	5.83077	0.0915072	0.0992713	-0.0128615			0.00724	9.54714	0	9.54714	0.137872	0.0154101	0.153282	3.6224	0.0915051	0.0997368	-0.0128568			0.00724	9.27041	0	9.27041	0.14597	0.0127107	0.15868	3.23321	0.0914988	0.0998177	-0.0129132
0.00725	8.63189	2.48387	11.1158	0.0759713	0.0309294	0.106901	5.82842	0.0915085	0.0992721	-0.0128803			0.00725	9.54684	0	9.54684	0.137968	0.0154101	0.153378	3.622	0.0915063	0.0997383	-0.0128762			0.00725	9.26725	0	9.26725	0.146062	0.0127107	0.158773	3.22876	0.0915	0.0998193	-0.0129327
0.00726	8.63043	2.48367	11.1141	0.0760576	0.0309542	0.107012	5.82609	0.0915099	0.0992729	-0.0128991			0.00726	9.54657	0	9.54657	0.138063	0.0154101	0.153473	3.62163	0.0915076	0.0997397	-0.0128956			0.00726	9.26408	0	9.26408	0.146155	0.0127107	0.158866	3.22432	0.0915012	0.0998208	-0.0129522
0.00727	8.62898	2.48348	11.1125	0.0761439	0.0309791	0.107123	5.82379	0.0915112	0.0992737	-0.012918			0.00727	9.54633	0	9.54633	0.138158	0.0154101	0.153569	3.62129	0.0915088	0.0997412	-0.012915			0.00727	9.26092	0	9.26092	0.146248	0.0127107	0.158958	3.21988	0.0915025	0.0998223	-0.0129718
0.00728	8.62754	2.48331	11.1108	0.0762302	0.0310039	0.107234	5.82152	0.0915125	0.0992745	-0.0129368			0.00728	9.5461	0	9.5461	0.138254	0.0154101	0.153664	3.62097	0.0915101	0.0997426	-0.0129345			0.00728	9.25776	0	9.25776	0.14634	0.0127107	0.159051	3.21544	0.0915037	0.0998238	-0.0129913
0.00729	8.6261	2.48315	11.1092	0.0763165	0.0310287	0.107345	5.81928	0.0915138	0.0992753	-0.0129556			0.00729	9.5459	0	9.5459	0.138349	0.0154101	0.15376	3.6207	0.0915113	0.0997441	-0.0129539			0.00729	9.2546	0	9.2546	0.146433	0.0127107	0.159143	3.21101	0.0915049	0.0998254	-0.0130109
0.0073	8.62466	2.483	11.1077	0.0764027	0.0310536	0.107456	5.81706	0.0915151	0.0992761	-0.0129745			0.0073	9.54572	0	9.54572	0.138445	0.0154101	0.153855	3.62045	0.0915126	0.0997455	-0.0129734			0.0073	9.25144	0	9.25144	0.146525	0.0127107	0.159236	3.20657	0.0915062	0.0998269	-0.0130305
0.00731	8.62324	2.48286	11.1061	0.076489	0.0310784	0.107567	5.81487	0.0915164	0.0992769	-0.0129933			0.00731	9.54556	0	9.54556	0.13854	0.0154101	0.153951	3.62023	0.0915138	0.099747	-0.0129928			0.00731	9.24828	0	9.24828	0.146618	0.0127107	0.159328	3.20213	0.0915074	0.0998284	-0.01305
0.00732	8.62182	2.48273	11.1046	0.0765752	0.0311032	0.107678	5.8127	0.0915177	0.0992777	-0.0130122			0.00732	9.54542	0	9.54542	0.138636	0.0154101	0.154046	3.62004	0.0915151	0.0997484	-0.0130123			0.00732	9.24512	0	9.24512	0.14671	0.0127107	0.159421	3.19769	0.0915086	0.0998299	-0.0130696
0.00733	8.62041	2.48262	11.103	0.0766614	0.0311281	0.10779	5.81056	0.091519	0.0992785	-0.0130311			0.00733	9.5453	0	9.5453	0.138731	0.0154101	0.154141	3.61988	0.0915163	0.0997499	-0.0130317			0.00733	9.24196	0	9.24196	0.146803	0.0127107	0.159513	3.19326	0.0915099	0.0998315	-0.0130892
0.00734	8.619	2.48251	11.1015	0.0767476	0.0311529	0.107901	5.80844	0.0915203	0.0992793	-0.0130499			0.00734	9.54521	0	9.54521	0.138827	0.0154101	0.154237	3.61976	0.0915176	0.0997513	-0.0130512			0.00734	9.23881	0	9.23881	0.146895	0.0127107	0.159606	3.18883	0.0915111	0.099833	-0.0131088
0.00735	8.6176	2.48242	11.1	0.0768338	0.0311777	0.108012	5.80636	0.0915217	0.0992801	-0.0130688			0.00735	9.54513	0	9.54513	0.138922	0.0154101	0.154332	3.61966	0.0915188	0.0997528	-0.0130707			0.00735	9.23565	0	9.23565	0.146987	0.0127107	0.159698	3.1844	0.0915124	0.0998345	-0.0131284
0.00736	8.61621	2.48235	11.0986	0.07692	0.0312026	0.108123	5.80429	0.091523	0.0992809	-0.0130877			0.00736	9.54508	0	9.54508	0.139018	0.0154101	0.154428	3.61959	0.0915201	0.0997542	-0.0130901			0.00736	9.23249	0	9.23249	0.14708	0.0127107	0.15979	3.17997	0.0915136	0.0998361	-0.013148
0.00737	8.61483	2.48228	11.0971	0.0770062	0.0312274	0.108234	5.80226	0.0915243	0.0992817	-0.0131066			0.00737	9.54505	0	9.54505	0.139113	0.0154101	0.154523	3.61955	0.0915213	0.0997557	-0.0131096			0.00737	9.22934	0	9.22934	0.147172	0.0127107	0.159883	3.17554	0.0915148	0.0998376	-0.0131676
0.00738	8.61345	2.48222	11.0957	0.0770923	0.0312522	0.108345	5.80025	0.0915256	0.0992825	-0.0131255			0.00738	9.54503	0	9.54503	0.139209	0.0154101	0.154619	3.61954	0.0915226	0.0997571	-0.0131291			0.00738	9.22619	0	9.22619	0.147264	0.0127107	0.159975	3.17111	0.0915161	0.0998391	-0.0131872
0.00739	8.61207	2.48218	11.0943	0.0771784	0.031277	0.108455	5.79826	0.0915269	0.0992833	-0.0131444			0.00739	9.54504	0	9.54504	0.139304	0.0154101	0.154714	3.61956	0.0915238	0.0997586	-0.0131486			0.00739	9.22304	0	9.22304	0.147357	0.0127107	0.160067	3.16668	0.0915173	0.0998406	-0.0132068
0.0074	8.61071	2.48215	11.0929	0.0772646	0.0313019	0.108566	5.7963	0.0915282	0.0992841	-0.0131633			0.0074	9.54507	0	9.54507	0.1394	0.0154101	0.15481	3.61961	0.0915251	0.09976	-0.0131681			0.0074	9.21989	0	9.21989	0.147449	0.0127107	0.160159	3.16226	0.0915185	0.0998422	-0.0132265
0.00741	8.60935	2.48213	11.0915	0.0773507	0.0313267	0.108677	5.79437	0.0915295	0.0992849	-0.0131822			0.00741	9.54513	0	9.54513	0.139495	0.0154101	0.154905	3.61969	0.0915263	0.0997615	-0.0131876			0.00741	9.21674	0	9.21674	0.147541	0.0127107	0.160252	3.15784	0.0915198	0.0998437	-0.0132461
0.00742	8.60799	2.48212	11.0901	0.0774368	0.0313515	0.108788	5.79246	0.0915309	0.0992857	-0.0132011			0.00742	9.5452	0	9.5452	0.139591	0.0154101	0.155001	3.6198	0.0915276	0.0997629	-0.0132072			0.00742	9.21359	0	9.21359	0.147633	0.0127107	0.160344	3.15342	0.091521	0.0998452	-0.0132658
0.00743	8.60665	2.48213	11.0888	0.0775228	0.0313763	0.108899	5.79058	0.0915322	0.0992865	-0.01322			0.00743	9.54529	0	9.54529	0.139686	0.0154101	0.155096	3.61994	0.0915288	0.0997644	-0.0132267			0.00743	9.21045	0	9.21045	0.147725	0.0127107	0.160436	3.14901	0.0915223	0.0998468	-0.0132854
0.00744	8.6053	2.48214	11.0874	0.0776089	0.0314012	0.10901	5.78872	0.0915335	0.0992873	-0.0132389			0.00744	9.5454	0	9.5454	0.139782	0.0154101	0.155192	3.6201	0.0915301	0.0997659	-0.0132462			0.00744	9.2073	0	9.2073	0.147817	0.0127107	0.160528	3.14459	0.0915235	0.0998483	-0.0133051
0.00745	8.60397	2.48217	11.0861	0.077695	0.031426	0.109121	5.78689	0.0915348	0.0992881	-0.0132578			0.00745	9.54553	0	9.54553	0.139877	0.0154101	0.155287	3.62029	0.0915313	0.0997673	-0.0132658			0.00745	9.20416	0	9.20416	0.147909	0.0127107	0.16062	3.14018	0.0915247	0.0998498	-0.0133247
0.00746	8.60264	2.48221	11.0848	0.077781	0.0314508	0.109232	5.78508	0.0915361	0.0992889	-0.0132768			0.00746	9.54568	0	9.54568	0.139973	0.0154101	0.155383	3.62051	0.0915326	0.0997688	-0.0132853			0.00746	9.20102	0	9.20102	0.148001	0.0127107	0.160712	3.13577	0.091526	0.0998514	-0.0133444
0.00747	8.60132	2.48226	11.0836	0.077867	0.0314756	0.109343	5.7833	0.0915375	0.0992898	-0.0132957			0.00747	9.54586	0	9.54586	0.140068	0.0154101	0.155478	3.62076	0.0915338	0.0997702	-0.0133049			0.00747	9.19788	0	9.19788	0.148093	0.0127107	0.160804	3.13136	0.0915272	0.0998529	-0.0133641
0.00748	8.6	2.48232	11.0823	0.077953	0.0315005	0.109453	5.78155	0.0915388	0.0992906	-0.0133147			0.00748	9.54605	0	9.54605	0.140164	0.0154101	0.155574	3.62104	0.0915351	0.0997717	-0.0133244			0.00748	9.19475	0	9.19475	0.148185	0.0127107	0.160896	3.12696	0.0915285	0.0998544	-0.0133838
0.00749	8.59869	2.48239	11.0811	0.078039	0.0315253	0.109564	5.77981	0.0915401	0.0992914	-0.0133336			0.00749	9.54626	0	9.54626	0.140259	0.0154101	0.155669	3.62134	0.0915363	0.0997731	-0.013344			0.00749	9.19161	0	9.19161	0.148277	0.0127107	0.160988	3.12256	0.0915297	0.099856	-0.0134034
0.0075	8.59739	2.48248	11.0799	0.078125	0.0315501	0.109675	5.77811	0.0915414	0.0992922	-0.0133526			0.0075	9.54649	0	9.54649	0.140355	0.0154101	0.155765	3.62167	0.0915376	0.0997746	-0.0133636			0.0075	9.18848	0	9.18848	0.148369	0.0127107	0.16108	3.11816	0.091531	0.0998575	-0.0134231
0.00751	8.59609	2.48257	11.0787	0.078211	0.031575	0.109786	5.77642	0.0915427	0.099293	-0.0133715			0.00751	9.54674	0	9.54674	0.14045	0.0154101	0.15586	3.62203	0.0915389	0.0997761	-0.0133831			0.00751	9.18535	0	9.18535	0.148461	0.0127107	0.161172	3.11377	0.0915322	0.099859	-0.0134428
0.00752	8.5948	2.48268	11.0775	0.0782969	0.0315998	0.109897	5.77477	0.0915441	0.0992938	-0.0133905			0.00752	9.54701	0	9.54701	0.140545	0.0154101	0.155956	3.62241	0.0915401	0.0997775	-0.0134027			0.00752	9.18223	0	9.18223	0.148553	0.0127107	0.161264	3.10937	0.0915334	0.0998606	-0.0134625
0.00753	8.59352	2.4828	11.0763	0.0783829	0.0316246	0.110008	5.77313	0.0915454	0.0992946	-0.0134094			0.00753	9.54729	0	9.54729	0.140641	0.0154101	0.156051	3.62282	0.0915414	0.099779	-0.0134223			0.00753	9.1791	0	9.1791	0.148645	0.0127107	0.161355	3.10499	0.0915347	0.0998621	-0.0134823
0.00754	8.59224	2.48293	11.0752	0.0784688	0.0316495	0.110118	5.77152	0.0915467	0.0992954	-0.0134284			0.00754	9.5476	0	9.5476	0.140736	0.0154101	0.156147	3.62326	0.0915426	0.0997804	-0.0134419			0.00754	9.17598	0	9.17598	0.148736	0.0127107	0.161447	3.1006	0.0915359	0.0998636	-0.013502
0.00755	8.59096	2.48307	11.074	0.0785547	0.0316743	0.110229	5.76994	0.091548	0.0992962	-0.0134474			0.00755	9.54793	0	9.54793	0.140832	0.0154101	0.156242	3.62373	0.0915439	0.0997819	-0.0134615			0.00755	9.17286	0	9.17286	0.148828	0.0127107	0.161539	3.09622	0.0915372	0.0998652	-0.0135217
0.00756	8.5897	2.48323	11.0729	0.0786407	0.0316991	0.11034	5.76838	0.0915494	0.0992971	-0.0134664			0.00756	9.54827	0	9.54827	0.140928	0.0154101	0.156338	3.62422	0.0915451	0.0997834	-0.0134811			0.00756	9.16974	0	9.16974	0.14892	0.0127107	0.161631	3.09184	0.0915384	0.0998667	-0.0135415
0.00757	8.58844	2.48339	11.0718	0.0787266	0.031724	0.110451	5.76685	0.0915507	0.0992979	-0.0134854			0.00757	9.54863	0	9.54863	0.141023	0.0154101	0.156433	3.62474	0.0915464	0.0997848	-0.0135008			0.00757	9.16662	0	9.16662	0.149012	0.0127107	0.161722	3.08747	0.0915397	0.0998682	-0.0135612
0.00758	8.58718	2.48357	11.0707	0.0788124	0.0317488	0.110561	5.76533	0.091552	0.0992987	-0.0135044			0.00758	9.54902	0	9.54902	0.141119	0.0154101	0.156529	3.62528	0.0915477	0.0997863	-0.0135204			0.00758	9.16351	0	9.16351	0.149103	0.0127107	0.161814	3.0831	0.0915409	0.0998698	-0.0135809
0.00759	8.58593	2.48375	11.0697	0.0788983	0.0317736	0.110672	5.76385	0.0915533	0.0992995	-0.0135234			0.00759	9.54942	0	9.54942	0.141214	0.0154101	0.156624	3.62585	0.0915489	0.0997877	-0.01354			0.00759	9.1604	0	9.1604	0.149195	0.0127107	0.161906	3.07873	0.0915422	0.0998713	-0.0136007
0.0076	8.58469	2.48395	11.0686	0.0789842	0.0317985	0.110783	5.76238	0.0915547	0.0993003	-0.0135424			0.0076	9.54984	0	9.54984	0.14131	0.0154101	0.15672	3.62645	0.0915502	0.0997892	-0.0135597			0.0076	9.15729	0	9.15729	0.149286	0.0127107	0.161997	3.07437	0.0915434	0.0998728	-0.0136205
0.00761	8.58345	2.48416	11.0676	0.07907	0.0318233	0.110893	5.76094	0.091556	0.0993011	-0.0135614			0.00761	9.55027	0	9.55027	0.141405	0.0154101	0.156815	3.62707	0.0915514	0.0997907	-0.0135793			0.00761	9.15419	0	9.15419	0.149378	0.0127107	0.162089	3.07001	0.0915446	0.0998744	-0.0136402
0.00762	8.58222	2.48438	11.0666	0.0791558	0.0318482	0.111004	5.75953	0.0915573	0.0993019	-0.0135804			0.00762	9.55073	0	9.55073	0.141501	0.0154101	0.156911	3.62772	0.0915527	0.0997921	-0.013599			0.00762	9.15109	0	9.15109	0.14947	0.0127107	0.16218	3.06565	0.0915459	0.0998759	-0.01366
0.00763	8.581	2.48461	11.0656	0.0792417	0.031873	0.111115	5.75814	0.0915587	0.0993028	-0.0135994			0.00763	9.5512	0	9.5512	0.141596	0.0154101	0.157006	3.62839	0.0915539	0.0997936	-0.0136186			0.00763	9.14799	0	9.14799	0.149561	0.0127107	0.162272	3.0613	0.0915471	0.0998775	-0.0136798
0.00764	8.57978	2.48486	11.0646	0.0793275	0.0318979	0.111225	5.75677	0.09156	0.0993036	-0.0136184			0.00764	9.55169	0	9.55169	0.141692	0.0154101	0.157102	3.62908	0.0915552	0.0997951	-0.0136383			0.00764	9.1449	0	9.1449	0.149653	0.0127107	0.162363	3.05696	0.0915484	0.099879	-0.0136996
0.00765	8.57856	2.48511	11.0637	0.0794133	0.0319227	0.111336	5.75543	0.0915613	0.0993044	-0.0136375			0.00765	9.5522	0	9.5522	0.141787	0.0154101	0.157197	3.62981	0.0915565	0.0997965	-0.013658			0.00765	9.14181	0	9.14181	0.149744	0.0127107	0.162455	3.05261	0.0915496	0.0998805	-0.0137194
0.00766	8.57735	2.48537	11.0627	0.0794991	0.0319476	0.111447	5.75411	0.0915626	0.0993052	-0.0136565			0.00766	9.55273	0	9.55273	0.141883	0.0154101	0.157293	3.63055	0.0915577	0.099798	-0.0136776			0.00766	9.13872	0	9.13872	0.149835	0.0127107	0.162546	3.04828	0.0915509	0.0998821	-0.0137392
0.00767	8.57615	2.48565	11.0618	0.0795848	0.0319724	0.111557	5.75281	0.091564	0.099306	-0.0136756			0.00767	9.55327	0	9.55327	0.141978	0.0154101	0.157388	3.63133	0.091559	0.0997995	-0.0136973			0.00767	9.13563	0	9.13563	0.149927	0.0127107	0.162637	3.04395	0.0915521	0.0998836	-0.013759
0.00768	8.57495	2.48594	11.0609	0.0796706	0.0319973	0.111668	5.75154	0.0915653	0.0993069	-0.0136946			0.00768	9.55383	0	9.55383	0.142074	0.0154101	0.157484	3.63212	0.0915603	0.0998009	-0.013717			0.00768	9.13255	0	9.13255	0.150018	0.0127107	0.162729	3.03962	0.0915534	0.0998851	-0.0137788
0.00769	8.57376	2.48623	11.06	0.0797563	0.0320222	0.111779	5.75029	0.0915666	0.0993077	-0.0137137			0.00769	9.55441	0	9.55441	0.142169	0.0154101	0.15758	3.63294	0.0915615	0.0998024	-0.0137367			0.00769	9.12947	0	9.12947	0.150109	0.0127107	0.16282	3.0353	0.0915546	0.0998867	-0.0137986
0.0077	8.57258	2.48654	11.0591	0.0798421	0.032047	0.111889	5.74906	0.091568	0.0993085	-0.0137327			0.0077	9.55501	0	9.55501	0.142265	0.0154101	0.157675	3.63379	0.0915628	0.0998038	-0.0137564			0.0077	9.1264	0	9.1264	0.150201	0.0127107	0.162911	3.03098	0.0915559	0.0998882	-0.0138185
0.00771	8.5714	2.48686	11.0583	0.0799278	0.0320719	0.112	5.74786	0.0915693	0.0993093	-0.0137518			0.00771	9.55562	0	9.55562	0.142361	0.0154101	0.157771	3.63466	0.091564	0.0998053	-0.0137761			0.00771	9.12333	0	9.12333	0.150292	0.0127107	0.163003	3.02667	0.0915571	0.0998898	-0.0138383
0.00772	8.57022	2.48719	11.0574	0.0800135	0.0320968	0.11211	5.74668	0.0915706	0.0993101	-0.0137709			0.00772	9.55625	0	9.55625	0.142456	0.0154101	0.157866	3.63555	0.0915653	0.0998068	-0.0137959			0.00772	9.12026	0	9.12026	0.150383	0.0127107	0.163094	3.02236	0.0915584	0.0998913	-0.0138581
0.00773	8.56906	2.48753	11.0566	0.0800992	0.0321217	0.112221	5.74552	0.091572	0.099311	-0.0137899			0.00773	9.5569	0	9.5569	0.142552	0.0154101	0.157962	3.63647	0.0915666	0.0998082	-0.0138156			0.00773	9.1172	0	9.1172	0.150474	0.0127107	0.163185	3.01806	0.0915596	0.0998928	-0.013878
0.00774	8.56789	2.48788	11.0558	0.0801849	0.0321465	0.112331	5.74439	0.0915733	0.0993118	-0.013809			0.00774	9.55756	0	9.55756	0.142647	0.0154101	0.158057	3.63741	0.0915678	0.0998097	-0.0138353			0.00774	9.11414	0	9.11414	0.150565	0.0127107	0.163276	3.01376	0.0915609	0.0998944	-0.0138979
0.00775	8.56674	2.48825	11.055	0.0802706	0.0321714	0.112442	5.74327	0.0915746	0.0993126	-0.0138281			0.00775	9.55824	0	9.55824	0.142743	0.0154101	0.158153	3.63838	0.0915691	0.0998112	-0.0138551			0.00775	9.11108	0	9.11108	0.150657	0.0127107	0.163367	3.00947	0.0915622	0.0998959	-0.0139177
0.00776	8.56558	2.48862	11.0542	0.0803563	0.0321963	0.112553	5.74219	0.091576	0.0993134	-0.0138472			0.00776	9.55894	0	9.55894	0.142839	0.0154101	0.158249	3.63937	0.0915704	0.0998126	-0.0138748			0.00776	9.10803	0	9.10803	0.150748	0.0127107	0.163458	3.00518	0.0915634	0.0998975	-0.0139376
0.00777	8.56444	2.489	11.0534	0.0804419	0.0322212	0.112663	5.74112	0.0915773	0.0993143	-0.0138663			0.00777	9.55966	0	9.55966	0.142934	0.0154101	0.158344	3.64038	0.0915716	0.0998141	-0.0138946			0.00777	9.10498	0	9.10498	0.150839	0.0127107	0.163549	3.0009	0.0915647	0.099899	-0.0139575
0.00778	8.5633	2.4894	11.0527	0.0805276	0.0322461	0.112774	5.74008	0.0915787	0.0993151	-0.0138854			0.00778	9.56039	0	9.56039	0.14303	0.0154101	0.15844	3.64141	0.0915729	0.0998156	-0.0139143			0.00778	9.10194	0	9.10194	0.15093	0.0127107	0.16364	2.99663	0.0915659	0.0999005	-0.0139774
0.00779	8.56216	2.4898	11.052	0.0806132	0.032271	0.112884	5.73906	0.09158	0.0993159	-0.0139045			0.00779	9.56114	0	9.56114	0.143125	0.0154101	0.158536	3.64247	0.0915742	0.0998171	-0.0139341			0.00779	9.0989	0	9.0989	0.151021	0.0127107	0.163731	2.99236	0.0915672	0.0999021	-0.0139972
0.0078	8.56103	2.49022	11.0513	0.0806988	0.0322959	0.112995	5.73806	0.0915813	0.0993167	-0.0139236			0.0078	9.5619	0	9.5619	0.143221	0.0154101	0.158631	3.64355	0.0915754	0.0998185	-0.0139539			0.0078	9.09586	0	9.09586	0.151112	0.0127107	0.163822	2.9881	0.0915684	0.0999036	-0.0140171
0.00781	8.55991	2.49065	11.0506	0.0807844	0.0323208	0.113105	5.73708	0.0915827	0.0993176	-0.0139427			0.00781	9.56268	0	9.56268	0.143317	0.0154101	0.158727	3.64465	0.0915767	0.09982	-0.0139736			0.00781	9.09283	0	9.09283	0.151203	0.0127107	0.163913	2.98384	0.0915697	0.0999052	-0.0140371
0.00782	8.55879	2.49108	11.0499	0.08087	0.0323457	0.113216	5.73613	0.091584	0.0993184	-0.0139619			0.00782	9.56348	0	9.56348	0.143412	0.0154101	0.158823	3.64578	0.091578	0.0998215	-0.0139934			0.00782	9.0898	0	9.0898	0.151294	0.0127107	0.164004	2.97959	0.0915709	0.0999067	-0.014057
0.00783	8.55767	2.49153	11.0492	0.0809556	0.0323706	0.113326	5.7352	0.0915854	0.0993192	-0.013981			0.00783	9.56429	0	9.56429	0.143508	0.0154101	0.158918	3.64693	0.0915792	0.0998229	-0.0140132			0.00783	9.08678	0	9.08678	0.151384	0.0127107	0.164095	2.97535	0.0915722	0.0999083	-0.0140769
0.00784	8.55657	2.49199	11.0486	0.0810412	0.0323956	0.113437	5.73429	0.0915867	0.0993201	-0.0140001			0.00784	9.56511	0	9.56511	0.143604	0.0154101	0.159014	3.6481	0.0915805	0.0998244	-0.014033			0.00784	9.08376	0	9.08376	0.151475	0.0127107	0.164186	2.97111	0.0915735	0.0999098	-0.0140968
0.00785	8.55546	2.49246	11.0479	0.0811268	0.0324205	0.113547	5.73341	0.091588	0.0993209	-0.0140193			0.00785	9.56596	0	9.56596	0.143699	0.0154101	0.15911	3.64929	0.0915818	0.0998259	-0.0140528			0.00785	9.08075	0	9.08075	0.151566	0.0127107	0.164277	2.96688	0.0915747	0.0999113	-0.0141168
0.00786	8.55436	2.49294	11.0473	0.0812123	0.0324454	0.113658	5.73254	0.0915894	0.0993217	-0.0140384			0.00786	9.56682	0	9.56682	0.143795	0.0154101	0.159205	3.65051	0.0915831	0.0998273	-0.0140727			0.00786	9.07774	0	9.07774	0.151657	0.0127107	0.164368	2.96266	0.091576	0.0999129	-0.0141367
0.00787	8.55327	2.49343	11.0467	0.0812979	0.0324704	0.113768	5.7317	0.0915907	0.0993226	-0.0140576			0.00787	9.56769	0	9.56769	0.143891	0.0154101	0.159301	3.65175	0.0915843	0.0998288	-0.0140925			0.00787	9.07474	0	9.07474	0.151748	0.0127107	0.164458	2.95844	0.0915772	0.0999144	-0.0141566
0.00788	8.55219	2.49393	11.0461	0.0813834	0.0324953	0.113879	5.73088	0.0915921	0.0993234	-0.0140767			0.00788	9.56858	0	9.56858	0.143987	0.0154101	0.159397	3.65301	0.0915856	0.0998303	-0.0141123			0.00788	9.07174	0	9.07174	0.151838	0.0127107	0.164549	2.95423	0.0915785	0.099916	-0.0141766
0.00789	8.5511	2.49444	11.0455	0.0814689	0.0325203	0.113989	5.73009	0.0915934	0.0993242	-0.0140959			0.00789	9.56949	0	9.56949	0.144082	0.0154101	0.159492	3.65429	0.0915869	0.0998318	-0.0141322			0.00789	9.06875	0	9.06875	0.151929	0.0127107	0.16464	2.95003	0.0915797	0.0999175	-0.0141966
0.0079	8.55003	2.49496	11.045	0.0815544	0.0325452	0.1141	5.72931	0.0915948	0.0993251	-0.0141151			0.0079	9.57041	0	9.57041	0.144178	0.0154101	0.159588	3.65559	0.0915881	0.0998332	-0.014152			0.0079	9.06576	0	9.06576	0.15202	0.0127107	0.164731	2.94583	0.091581	0.0999191	-0.0142165
0.00791	8.54895	2.49549	11.0444	0.0816399	0.0325702	0.11421	5.72856	0.0915961	0.0993259	-0.0141343			0.00791	9.57135	0	9.57135	0.144274	0.0154101	0.159684	3.65691	0.0915894	0.0998347	-0.0141719			0.00791	9.06277	0	9.06277	0.15211	0.0127107	0.164821	2.94164	0.0915823	0.0999206	-0.0142365
0.00792	8.54789	2.49603	11.0439	0.0817254	0.0325951	0.114321	5.72782	0.0915974	0.0993267	-0.0141534			0.00792	9.5723	0	9.5723	0.144369	0.0154101	0.15978	3.65826	0.0915907	0.0998362	-0.0141917			0.00792	9.05979	0	9.05979	0.152201	0.0127107	0.164912	2.93746	0.0915835	0.0999222	-0.0142565
0.00793	8.54683	2.49658	11.0434	0.0818109	0.0326201	0.114431	5.72711	0.0915988	0.0993276	-0.0141726			0.00793	9.57327	0	9.57327	0.144465	0.0154101	0.159875	3.65963	0.091592	0.0998377	-0.0142116			0.00793	9.05682	0	9.05682	0.152292	0.0127107	0.165002	2.93328	0.0915848	0.0999237	-0.0142765
0.00794	8.54577	2.49714	11.0429	0.0818964	0.0326451	0.114541	5.72643	0.0916001	0.0993284	-0.0141918			0.00794	9.57425	0	9.57425	0.144561	0.0154101	0.159971	3.66101	0.0915932	0.0998391	-0.0142315			0.00794	9.05385	0	9.05385	0.152382	0.0127107	0.165093	2.92911	0.091586	0.0999252	-0.0142965
0.00795	8.54472	2.49772	11.0424	0.0819818	0.03267	0.114652	5.72576	0.0916015	0.0993292	-0.014211			0.00795	9.57524	0	9.57524	0.144657	0.0154101	0.160067	3.66242	0.0915945	0.0998406	-0.0142513			0.00795	9.05089	0	9.05089	0.152473	0.0127107	0.165183	2.92495	0.0915873	0.0999268	-0.0143165
0.00796	8.54367	2.4983	11.042	0.0820673	0.032695	0.114762	5.72511	0.0916028	0.0993301	-0.0142302			0.00796	9.57626	0	9.57626	0.144753	0.0154101	0.160163	3.66385	0.0915958	0.0998421	-0.0142712			0.00796	9.04793	0	9.04793	0.152563	0.0127107	0.165274	2.9208	0.0915886	0.0999283	-0.0143365
0.00797	8.54263	2.49889	11.0415	0.0821527	0.03272	0.114873	5.72449	0.0916042	0.0993309	-0.0142494			0.00797	9.57728	0	9.57728	0.144848	0.0154101	0.160258	3.6653	0.0915971	0.0998436	-0.0142911			0.00797	9.04498	0	9.04498	0.152654	0.0127107	0.165364	2.91665	0.0915898	0.0999299	-0.0143565
0.00798	8.5416	2.49949	11.0411	0.0822381	0.032745	0.114983	5.72388	0.0916055	0.0993317	-0.0142687			0.00798	9.57832	0	9.57832	0.144944	0.0154101	0.160354	3.66677	0.0915983	0.099845	-0.014311			0.00798	9.04203	0	9.04203	0.152744	0.0127107	0.165455	2.91252	0.0915911	0.0999314	-0.0143765
0.00799	8.54056	2.5001	11.0407	0.0823235	0.03277	0.115094	5.7233	0.0916069	0.0993326	-0.0142879			0.00799	9.57938	0	9.57938	0.14504	0.0154101	0.16045	3.66826	0.0915996	0.0998465	-0.0143309			0.00799	9.03909	0	9.03909	0.152835	0.0127107	0.165545	2.90839	0.0915924	0.099933	-0.0143966
0.008	8.53954	2.50073	11.0403	0.082409	0.032795	0.115204	5.72274	0.0916082	0.0993334	-0.0143071			0.008	9.58045	0	9.58045	0.145136	0.0154101	0.160546	3.66978	0.0916009	0.099848	-0.0143508			0.008	9.03616	0	9.03616	0.152925	0.0127107	0.165636	2.90427	0.0915936	0.0999345	-0.0144166
0.00801	8.53852	2.50136	11.0399	0.0824944	0.03282	0.115314	5.7222	0.0916096	0.0993343	-0.0143263			0.00801	9.58153	0	9.58153	0.145232	0.0154101	0.160642	3.67131	0.0916022	0.0998495	-0.0143708			0.00801	9.03323	0	9.03323	0.153015	0.0127107	0.165726	2.90015	0.0915949	0.0999361	-0.0144367
0.00802	8.5375	2.502	11.0395	0.0825797	0.0328451	0.115425	5.72168	0.0916109	0.0993351	-0.0143456			0.00802	9.58263	0	9.58263	0.145327	0.0154101	0.160738	3.67286	0.0916034	0.0998509	-0.0143907			0.00802	9.0303	0	9.0303	0.153106	0.0127107	0.165816	2.89605	0.0915962	0.0999376	-0.0144567
0.00803	8.53649	2.50266	11.0391	0.0826651	0.0328701	0.115535	5.72119	0.0916123	0.0993359	-0.0143648			0.00803	9.58374	0	9.58374	0.145423	0.0154101	0.160833	3.67443	0.0916047	0.0998524	-0.0144106			0.00803	9.02739	0	9.02739	0.153196	0.0127107	0.165907	2.89195	0.0915974	0.0999392	-0.0144768
0.00804	8.53548	2.50332	11.0388	0.0827505	0.0328951	0.115646	5.72071	0.0916136	0.0993368	-0.0143841			0.00804	9.58487	0	9.58487	0.145519	0.0154101	0.160929	3.67602	0.091606	0.0998539	-0.0144306			0.00804	9.02447	0	9.02447	0.153286	0.0127107	0.165997	2.88786	0.0915987	0.0999407	-0.0144968
0.00805	8.53448	2.50399	11.0385	0.0828358	0.0329202	0.115756	5.72025	0.091615	0.0993376	-0.0144033			0.00805	9.58601	0	9.58601	0.145615	0.0154101	0.161025	3.67764	0.0916073	0.0998554	-0.0144505			0.00805	9.02157	0	9.02157	0.153376	0.0127107	0.166087	2.88378	0.0916	0.0999423	-0.0145169
0.00806	8.53348	2.50468	11.0382	0.0829212	0.0329452	0.115866	5.71982	0.0916163	0.0993385	-0.0144226			0.00806	9.58717	0	9.58717	0.145711	0.0154101	0.161121	3.67927	0.0916086	0.0998568	-0.0144705			0.00806	9.01867	0	9.01867	0.153467	0.0127107	0.166177	2.87971	0.0916012	0.0999438	-0.014537
0.00807	8.53249	2.50537	11.0379	0.0830065	0.0329703	0.115977	5.7194	0.0916177	0.0993393	-0.0144419			0.00807	9.58834	0	9.58834	0.145807	0.0154101	0.161217	3.68092	0.0916098	0.0998583	-0.0144905			0.00807	9.01577	0	9.01577	0.153557	0.0127107	0.166267	2.87565	0.0916025	0.0999454	-0.0145571
0.00808	8.5315	2.50607	11.0376	0.0830918	0.0329953	0.116087	5.71901	0.0916191	0.0993401	-0.0144611			0.00808	9.58952	0	9.58952	0.145903	0.0154101	0.161313	3.68259	0.0916111	0.0998598	-0.0145104			0.00808	9.01289	0	9.01289	0.153647	0.0127107	0.166358	2.87159	0.0916038	0.0999469	-0.0145772
0.00809	8.53052	2.50678	11.0373	0.0831772	0.0330204	0.116198	5.71864	0.0916204	0.099341	-0.0144804			0.00809	9.59072	0	9.59072	0.145999	0.0154101	0.161409	3.68428	0.0916124	0.0998613	-0.0145304			0.00809	9.01	0	9.01	0.153737	0.0127107	0.166448	2.86755	0.091605	0.0999485	-0.0145973
0.0081	8.52954	2.50751	11.037	0.0832625	0.0330455	0.116308	5.71829	0.0916218	0.0993418	-0.0144997			0.0081	9.59193	0	9.59193	0.146095	0.0154101	0.161505	3.68599	0.0916137	0.0998628	-0.0145504			0.0081	9.00713	0	9.00713	0.153827	0.0127107	0.166538	2.86351	0.0916063	0.09995	-0.0146174
0.00811	8.52857	2.50824	11.0368	0.0833478	0.0330706	0.116418	5.71795	0.0916231	0.0993427	-0.014519			0.00811	9.59315	0	9.59315	0.146191	0.0154101	0.161601	3.68771	0.091615	0.0998642	-0.0145704			0.00811	9.00426	0	9.00426	0.153917	0.0127107	0.166628	2.85948	0.0916076	0.0999516	-0.0146375
0.00812	8.5276	2.50898	11.0366	0.083433	0.0330956	0.116529	5.71764	0.0916245	0.0993435	-0.0145383			0.00812	9.59439	0	9.59439	0.146287	0.0154101	0.161697	3.68946	0.0916162	0.0998657	-0.0145904			0.00812	9.0014	0	9.0014	0.154007	0.0127107	0.166718	2.85546	0.0916088	0.0999531	-0.0146577
0.00813	8.52664	2.50973	11.0364	0.0835183	0.0331207	0.116639	5.71735	0.0916258	0.0993444	-0.0145576			0.00813	9.59564	0	9.59564	0.146383	0.0154101	0.161793	3.69122	0.0916175	0.0998672	-0.0146104			0.00813	8.99854	0	8.99854	0.154097	0.0127107	0.166808	2.85145	0.0916101	0.0999547	-0.0146778
0.00814	8.52568	2.51049	11.0362	0.0836036	0.0331458	0.116749	5.71708	0.0916272	0.0993452	-0.0145769			0.00814	9.5969	0	9.5969	0.146479	0.0154101	0.161889	3.69301	0.0916188	0.0998687	-0.0146304			0.00814	8.9957	0	8.9957	0.154187	0.0127107	0.166898	2.84745	0.0916114	0.0999562	-0.0146979
0.00815	8.52473	2.51126	11.036	0.0836888	0.033171	0.11686	5.71683	0.0916286	0.0993461	-0.0145962			0.00815	9.59818	0	9.59818	0.146575	0.0154101	0.161985	3.69481	0.0916201	0.0998702	-0.0146504			0.00815	8.99285	0	8.99285	0.154277	0.0127107	0.166988	2.84346	0.0916126	0.0999578	-0.0147181
0.00816	8.52378	2.51205	11.0358	0.0837741	0.0331961	0.11697	5.7166	0.0916299	0.0993469	-0.0146155			0.00816	9.59947	0	9.59947	0.146671	0.0154101	0.162081	3.69663	0.0916214	0.0998717	-0.0146705			0.00816	8.99002	0	8.99002	0.154367	0.0127107	0.167078	2.83948	0.0916139	0.0999593	-0.0147382
0.00817	8.52283	2.51284	11.0357	0.0838593	0.0332212	0.117081	5.71639	0.0916313	0.0993478	-0.0146349			0.00817	9.60077	0	9.60077	0.146767	0.0154101	0.162177	3.69847	0.0916227	0.0998731	-0.0146905			0.00817	8.98719	0	8.98719	0.154457	0.0127107	0.167168	2.83551	0.0916152	0.0999609	-0.0147584
0.00818	8.52189	2.51364	11.0355	0.0839446	0.0332463	0.117191	5.7162	0.0916326	0.0993486	-0.0146542			0.00818	9.60209	0	9.60209	0.146863	0.0154101	0.162273	3.70033	0.0916239	0.0998746	-0.0147106			0.00818	8.98437	0	8.98437	0.154547	0.0127107	0.167257	2.83155	0.0916165	0.0999624	-0.0147786
0.00819	8.52096	2.51445	11.0354	0.0840298	0.0332715	0.117301	5.71603	0.091634	0.0993495	-0.0146735			0.00819	9.60341	0	9.60341	0.146959	0.0154101	0.162369	3.70221	0.0916252	0.0998761	-0.0147306			0.00819	8.98155	0	8.98155	0.154637	0.0127107	0.167347	2.8276	0.0916177	0.099964	-0.0147988
0.0082	8.52002	2.51527	11.0353	0.084115	0.0332966	0.117412	5.71588	0.0916354	0.0993503	-0.0146929			0.0082	9.60476	0	9.60476	0.147055	0.0154101	0.162465	3.7041	0.0916265	0.0998776	-0.0147507			0.0082	8.97875	0	8.97875	0.154726	0.0127107	0.167437	2.82366	0.091619	0.0999656	-0.0148189
0.00821	8.5191	2.51609	11.0352	0.0842002	0.0333218	0.117522	5.71574	0.0916367	0.0993512	-0.0147122			0.00821	9.60611	0	9.60611	0.147151	0.0154101	0.162561	3.70601	0.0916278	0.0998791	-0.0147707			0.00821	8.97595	0	8.97595	0.154816	0.0127107	0.167527	2.81973	0.0916203	0.0999671	-0.0148391
0.00822	8.51817	2.51693	11.0351	0.0842854	0.033347	0.117632	5.71563	0.0916381	0.099352	-0.0147316			0.00822	9.60748	0	9.60748	0.147247	0.0154101	0.162657	3.70794	0.0916291	0.0998806	-0.0147908			0.00822	8.97315	0	8.97315	0.154906	0.0127107	0.167617	2.8158	0.0916216	0.0999687	-0.0148593
0.00823	8.51726	2.51778	11.035	0.0843706	0.0333722	0.117743	5.71554	0.0916395	0.0993529	-0.014751			0.00823	9.60886	0	9.60886	0.147343	0.0154101	0.162753	3.70989	0.0916304	0.099882	-0.0148109			0.00823	8.97037	0	8.97037	0.154996	0.0127107	0.167706	2.81189	0.0916228	0.0999702	-0.0148795
0.00824	8.51634	2.51864	11.035	0.0844557	0.0333973	0.117853	5.71547	0.0916408	0.0993537	-0.0147703			0.00824	9.61025	0	9.61025	0.147439	0.0154101	0.162849	3.71185	0.0916317	0.0998835	-0.014831			0.00824	8.96759	0	8.96759	0.155085	0.0127107	0.167796	2.80799	0.0916241	0.0999718	-0.0148998
0.00825	8.51543	2.51951	11.0349	0.0845409	0.0334225	0.117963	5.71542	0.0916422	0.0993546	-0.0147897			0.00825	9.61165	0	9.61165	0.147535	0.0154101	0.162945	3.71384	0.091633	0.099885	-0.0148511			0.00825	8.96482	0	8.96482	0.155175	0.0127107	0.167886	2.8041	0.0916254	0.0999733	-0.01492
0.00826	8.51453	2.52038	11.0349	0.0846261	0.0334477	0.118074	5.71539	0.0916436	0.0993554	-0.0148091			0.00826	9.61307	0	9.61307	0.147631	0.0154101	0.163042	3.71584	0.0916342	0.0998865	-0.0148712			0.00826	8.96205	0	8.96205	0.155265	0.0127107	0.167975	2.80022	0.0916267	0.0999749	-0.0149402
0.00827	8.51363	2.52127	11.0349	0.0847112	0.0334729	0.118184	5.71537	0.0916449	0.0993563	-0.0148285			0.00827	9.6145	0	9.6145	0.147728	0.0154101	0.163138	3.71785	0.0916355	0.099888	-0.0148913			0.00827	8.9593	0	8.9593	0.155354	0.0127107	0.168065	2.79635	0.0916279	0.0999764	-0.0149604
0.00828	8.51273	2.52216	11.0349	0.0847964	0.0334982	0.118295	5.71538	0.0916463	0.0993571	-0.0148479			0.00828	9.61594	0	9.61594	0.147824	0.0154101	0.163234	3.71989	0.0916368	0.0998895	-0.0149114			0.00828	8.95655	0	8.95655	0.155444	0.0127107	0.168154	2.79249	0.0916292	0.099978	-0.0149807
0.00829	8.51184	2.52307	11.0349	0.0848815	0.0335234	0.118405	5.7154	0.0916477	0.099358	-0.0148673			0.00829	9.6174	0	9.6174	0.14792	0.0154101	0.16333	3.72194	0.0916381	0.099891	-0.0149315			0.00829	8.95381	0	8.95381	0.155533	0.0127107	0.168244	2.78864	0.0916305	0.0999796	-0.0150009
0.0083	8.51095	2.52398	11.0349	0.0849666	0.0335486	0.118515	5.71545	0.091649	0.0993588	-0.0148867			0.0083	9.61886	0	9.61886	0.148016	0.0154101	0.163426	3.72401	0.0916394	0.0998924	-0.0149517			0.0083	8.95107	0	8.95107	0.155623	0.0127107	0.168334	2.78481	0.0916318	0.0999811	-0.0150212
0.00831	8.51007	2.52491	11.035	0.0850517	0.0335739	0.118626	5.71551	0.0916504	0.0993597	-0.0149061			0.00831	9.62034	0	9.62034	0.148112	0.0154101	0.163523	3.72609	0.0916407	0.0998939	-0.0149718			0.00831	8.94835	0	8.94835	0.155712	0.0127107	0.168423	2.78098	0.091633	0.0999827	-0.0150415
0.00832	8.50919	2.52584	11.035	0.0851368	0.0335991	0.118736	5.71559	0.0916518	0.0993606	-0.0149255			0.00832	9.62183	0	9.62183	0.148209	0.0154101	0.163619	3.7282	0.091642	0.0998954	-0.014992			0.00832	8.94563	0	8.94563	0.155802	0.0127107	0.168513	2.77717	0.0916343	0.0999842	-0.0150617
0.00833	8.50832	2.52678	11.0351	0.0852219	0.0336244	0.118846	5.7157	0.0916531	0.0993614	-0.0149449			0.00833	9.62333	0	9.62333	0.148305	0.0154101	0.163715	3.73032	0.0916433	0.0998969	-0.0150121			0.00833	8.94292	0	8.94292	0.155891	0.0127107	0.168602	2.77336	0.0916356	0.0999858	-0.015082
0.00834	8.50745	2.52773	11.0352	0.085307	0.0336497	0.118957	5.71582	0.0916545	0.0993623	-0.0149643			0.00834	9.62485	0	9.62485	0.148401	0.0154101	0.163811	3.73245	0.0916446	0.0998984	-0.0150323			0.00834	8.94022	0	8.94022	0.155981	0.0127107	0.168691	2.76957	0.0916369	0.0999873	-0.0151023
0.00835	8.50658	2.52869	11.0353	0.0853921	0.033675	0.119067	5.71596	0.0916559	0.0993631	-0.0149838			0.00835	9.62637	0	9.62637	0.148497	0.0154101	0.163908	3.7346	0.0916459	0.0998999	-0.0150524			0.00835	8.93753	0	8.93753	0.15607	0.0127107	0.168781	2.76579	0.0916382	0.0999889	-0.0151226
0.00836	8.50572	2.52966	11.0354	0.0854771	0.0337003	0.119177	5.71612	0.0916573	0.099364	-0.0150032			0.00836	9.62791	0	9.62791	0.148594	0.0154101	0.164004	3.73677	0.0916471	0.0999014	-0.0150726			0.00836	8.93484	0	8.93484	0.156159	0.0127107	0.16887	2.76202	0.0916394	0.0999905	-0.0151429
0.00837	8.50486	2.53064	11.0355	0.0855622	0.0337256	0.119288	5.71629	0.0916586	0.0993648	-0.0150227			0.00837	9.62946	0	9.62946	0.14869	0.0154101	0.1641	3.73896	0.0916484	0.0999029	-0.0150928			0.00837	8.93216	0	8.93216	0.156249	0.0127107	0.168959	2.75826	0.0916407	0.099992	-0.0151632
0.00838	8.50401	2.53163	11.0356	0.0856473	0.0337509	0.119398	5.71649	0.09166	0.0993657	-0.0150421			0.00838	9.63102	0	9.63102	0.148786	0.0154101	0.164196	3.74116	0.0916497	0.0999044	-0.015113			0.00838	8.92949	0	8.92949	0.156338	0.0127107	0.169049	2.75451	0.091642	0.0999936	-0.0151835
0.00839	8.50316	2.53263	11.0358	0.0857323	0.0337762	0.119509	5.7167	0.0916614	0.0993666	-0.0150616			0.00839	9.63259	0	9.63259	0.148883	0.0154101	0.164293	3.74337	0.091651	0.0999059	-0.0151332			0.00839	8.92683	0	8.92683	0.156427	0.0127107	0.169138	2.75078	0.0916433	0.0999951	-0.0152039
0.0084	8.50232	2.53363	11.0359	0.0858173	0.0338016	0.119619	5.71694	0.0916627	0.0993674	-0.015081			0.0084	9.63417	0	9.63417	0.148979	0.0154101	0.164389	3.74561	0.0916523	0.0999073	-0.0151534			0.0084	8.92418	0	8.92418	0.156517	0.0127107	0.169227	2.74705	0.0916446	0.0999967	-0.0152242
0.00841	8.50148	2.53465	11.0361	0.0859024	0.0338269	0.119729	5.71719	0.0916641	0.0993683	-0.0151005			0.00841	9.63577	0	9.63577	0.149075	0.0154101	0.164486	3.74786	0.0916536	0.0999088	-0.0151736			0.00841	8.92154	0	8.92154	0.156606	0.0127107	0.169317	2.74334	0.0916458	0.0999983	-0.0152445
0.00842	8.50064	2.53567	11.0363	0.0859874	0.0338523	0.11984	5.71746	0.0916655	0.0993692	-0.01512			0.00842	9.63737	0	9.63737	0.149172	0.0154101	0.164582	3.75012	0.0916549	0.0999103	-0.0151939			0.00842	8.9189	0	8.9189	0.156695	0.0127107	0.169406	2.73964	0.0916471	0.0999998	-0.0152649
0.00843	8.49981	2.53671	11.0365	0.0860724	0.0338776	0.11995	5.71775	0.0916669	0.09937	-0.0151395			0.00843	9.63899	0	9.63899	0.149268	0.0154101	0.164678	3.7524	0.0916562	0.0999118	-0.0152141			0.00843	8.91628	0	8.91628	0.156784	0.0127107	0.169495	2.73595	0.0916484	0.100001	-0.0152852
0.00844	8.49898	2.53775	11.0367	0.0861574	0.033903	0.12006	5.71806	0.0916683	0.0993709	-0.015159			0.00844	9.64062	0	9.64062	0.149365	0.0154101	0.164775	3.7547	0.0916575	0.0999133	-0.0152343			0.00844	8.91366	0	8.91366	0.156873	0.0127107	0.169584	2.73228	0.0916497	0.100003	-0.0153056
0.00845	8.49815	2.5388	11.037	0.0862424	0.0339284	0.120171	5.71838	0.0916696	0.0993717	-0.0151785			0.00845	9.64225	0	9.64225	0.149461	0.0154101	0.164871	3.75701	0.0916588	0.0999148	-0.0152546			0.00845	8.91105	0	8.91105	0.156962	0.0127107	0.169673	2.72862	0.091651	0.100004	-0.015326
0.00846	8.49733	2.53986	11.0372	0.0863274	0.0339538	0.120281	5.71873	0.091671	0.0993726	-0.015198			0.00846	9.6439	0	9.6439	0.149558	0.0154101	0.164968	3.75934	0.0916601	0.0999163	-0.0152748			0.00846	8.90845	0	8.90845	0.157052	0.0127107	0.169762	2.72497	0.0916523	0.100006	-0.0153464
0.00847	8.49651	2.54093	11.0374	0.0864123	0.0339792	0.120392	5.71909	0.0916724	0.0993735	-0.0152175			0.00847	9.64556	0	9.64556	0.149654	0.0154101	0.165064	3.76168	0.0916614	0.0999178	-0.0152951			0.00847	8.90586	0	8.90586	0.157141	0.0127107	0.169851	2.72133	0.0916535	0.100008	-0.0153668
0.00848	8.4957	2.54201	11.0377	0.0864973	0.0340046	0.120502	5.71947	0.0916738	0.0993743	-0.015237			0.00848	9.64724	0	9.64724	0.149751	0.0154101	0.165161	3.76404	0.0916627	0.0999193	-0.0153153			0.00848	8.90327	0	8.90327	0.15723	0.0127107	0.16994	2.7177	0.0916548	0.100009	-0.0153871
0.00849	8.49489	2.5431	11.038	0.0865823	0.03403	0.120612	5.71987	0.0916752	0.0993752	-0.0152565			0.00849	9.64892	0	9.64892	0.149847	0.0154101	0.165257	3.76641	0.091664	0.0999208	-0.0153356			0.00849	8.9007	0	8.9007	0.157319	0.0127107	0.170029	2.71409	0.0916561	0.100011	-0.0154075
0.0085	8.49409	2.5442	11.0383	0.0866672	0.0340555	0.120723	5.72029	0.0916765	0.0993761	-0.015276			0.0085	9.65061	0	9.65061	0.149944	0.0154101	0.165354	3.7688	0.0916653	0.0999223	-0.0153559			0.0085	8.89814	0	8.89814	0.157408	0.0127107	0.170118	2.71049	0.0916574	0.100012	-0.015428
0.00851	8.49329	2.5453	11.0386	0.0867521	0.0340809	0.120833	5.72072	0.0916779	0.0993769	-0.0152956			0.00851	9.65232	0	9.65232	0.15004	0.0154101	0.16545	3.7712	0.0916666	0.0999238	-0.0153762			0.00851	8.89558	0	8.89558	0.157497	0.0127107	0.170207	2.7069	0.0916587	0.100014	-0.0154484
0.00852	8.49249	2.54642	11.0389	0.0868371	0.0341064	0.120943	5.72118	0.0916793	0.0993778	-0.0153151			0.00852	9.65403	0	9.65403	0.150137	0.0154101	0.165547	3.77362	0.0916679	0.0999253	-0.0153965			0.00852	8.89303	0	8.89303	0.157586	0.0127107	0.170296	2.70333	0.09166	0.100015	-0.0154688
0.00853	8.4917	2.54754	11.0392	0.086922	0.0341319	0.121054	5.72165	0.0916807	0.0993787	-0.0153346			0.00853	9.65575	0	9.65575	0.150233	0.0154101	0.165643	3.77605	0.0916692	0.0999268	-0.0154168			0.00853	8.8905	0	8.8905	0.157675	0.0127107	0.170385	2.69977	0.0916613	0.100017	-0.0154892
0.00854	8.49091	2.54867	11.0396	0.0870069	0.0341574	0.121164	5.72214	0.0916821	0.0993796	-0.0153542			0.00854	9.65749	0	9.65749	0.15033	0.0154101	0.16574	3.7785	0.0916705	0.0999283	-0.0154371			0.00854	8.88797	0	8.88797	0.157763	0.0127107	0.170474	2.69622	0.0916626	0.100019	-0.0155097
0.00855	8.49012	2.54981	11.0399	0.0870918	0.0341829	0.121275	5.72264	0.0916834	0.0993804	-0.0153738			0.00855	9.65923	0	9.65923	0.150427	0.0154101	0.165837	3.78096	0.0916718	0.0999298	-0.0154574			0.00855	8.88545	0	8.88545	0.157852	0.0127107	0.170563	2.69268	0.0916638	0.10002	-0.0155301
0.00856	8.48934	2.55096	11.0403	0.0871767	0.0342084	0.121385	5.72317	0.0916848	0.0993813	-0.0153933			0.00856	9.66099	0	9.66099	0.150523	0.0154101	0.165933	3.78344	0.0916731	0.0999313	-0.0154778			0.00856	8.88294	0	8.88294	0.157941	0.0127107	0.170652	2.68916	0.0916651	0.100022	-0.0155506
0.00857	8.48856	2.55212	11.0407	0.0872616	0.0342339	0.121496	5.72371	0.0916862	0.0993822	-0.0154129			0.00857	9.66276	0	9.66276	0.15062	0.0154101	0.16603	3.78593	0.0916744	0.0999328	-0.0154981			0.00857	8.88044	0	8.88044	0.15803	0.0127107	0.170741	2.68565	0.0916664	0.100023	-0.015571
0.00858	8.48779	2.55329	11.0411	0.0873465	0.0342594	0.121606	5.72427	0.0916876	0.099383	-0.0154325			0.00858	9.66453	0	9.66453	0.150716	0.0154101	0.166127	3.78843	0.0916757	0.0999343	-0.0155184			0.00858	8.87795	0	8.87795	0.158119	0.0127107	0.170829	2.68216	0.0916677	0.100025	-0.0155915
0.00859	8.48702	2.55446	11.0415	0.0874314	0.034285	0.121716	5.72484	0.091689	0.0993839	-0.015452			0.00859	9.66632	0	9.66632	0.150813	0.0154101	0.166223	3.79095	0.091677	0.0999358	-0.0155388			0.00859	8.87547	0	8.87547	0.158208	0.0127107	0.170918	2.67868	0.091669	0.100026	-0.015612
0.0086	8.48625	2.55565	11.0419	0.0875163	0.0343105	0.121827	5.72544	0.0916904	0.0993848	-0.0154716			0.0086	9.66812	0	9.66812	0.15091	0.0154101	0.16632	3.79348	0.0916783	0.0999372	-0.0155592			0.0086	8.873	0	8.873	0.158296	0.0127107	0.171007	2.67521	0.0916703	0.100028	-0.0156325
0.00861	8.48549	2.55684	11.0423	0.0876011	0.0343361	0.121937	5.72605	0.0916918	0.0993857	-0.0154912			0.00861	9.66992	0	9.66992	0.151007	0.0154101	0.166417	3.79603	0.0916796	0.0999387	-0.0155795			0.00861	8.87054	0	8.87054	0.158385	0.0127107	0.171096	2.67175	0.0916716	0.10003	-0.015653
0.00862	8.48473	2.55804	11.0428	0.087686	0.0343617	0.122048	5.72668	0.0916932	0.0993865	-0.0155108			0.00862	9.67174	0	9.67174	0.151103	0.0154101	0.166513	3.79859	0.0916809	0.0999402	-0.0155999			0.00862	8.86809	0	8.86809	0.158474	0.0127107	0.171184	2.66831	0.0916729	0.100031	-0.0156735
0.00863	8.48397	2.55925	11.0432	0.0877709	0.0343873	0.122158	5.72732	0.0916945	0.0993874	-0.0155304			0.00863	9.67357	0	9.67357	0.1512	0.0154101	0.16661	3.80117	0.0916822	0.0999417	-0.0156203			0.00863	8.86565	0	8.86565	0.158562	0.0127107	0.171273	2.66489	0.0916742	0.100033	-0.015694
0.00864	8.48322	2.56047	11.0437	0.0878557	0.0344129	0.122269	5.72799	0.0916959	0.0993883	-0.0155501			0.00864	9.6754	0	9.6754	0.151297	0.0154101	0.166707	3.80376	0.0916835	0.0999432	-0.0156407			0.00864	8.86322	0	8.86322	0.158651	0.0127107	0.171362	2.66148	0.0916755	0.100034	-0.0157145
0.00865	8.48247	2.5617	11.0442	0.0879405	0.0344385	0.122379	5.72867	0.0916973	0.0993892	-0.0155697			0.00865	9.67725	0	9.67725	0.151394	0.0154101	0.166804	3.80636	0.0916848	0.0999448	-0.0156611			0.00865	8.8608	0	8.8608	0.15874	0.0127107	0.17145	2.65808	0.0916768	0.100036	-0.015735
0.00866	8.48173	2.56293	11.0447	0.0880254	0.0344641	0.122489	5.72937	0.0916987	0.09939	-0.0155893			0.00866	9.6791	0	9.6791	0.15149	0.0154101	0.166901	3.80898	0.0916862	0.0999463	-0.0156815			0.00866	8.85839	0	8.85839	0.158828	0.0127107	0.171539	2.65469	0.0916781	0.100037	-0.0157556
0.00867	8.48099	2.56418	11.0452	0.0881102	0.0344897	0.1226	5.73008	0.0917001	0.0993909	-0.0156089			0.00867	9.68097	0	9.68097	0.151587	0.0154101	0.166997	3.81161	0.0916875	0.0999478	-0.0157019			0.00867	8.85599	0	8.85599	0.158917	0.0127107	0.171627	2.65132	0.0916794	0.100039	-0.0157761
0.00868	8.48025	2.56543	11.0457	0.088195	0.0345154	0.12271	5.73081	0.0917015	0.0993918	-0.0156286			0.00868	9.68284	0	9.68284	0.151684	0.0154101	0.167094	3.81425	0.0916888	0.0999493	-0.0157223			0.00868	8.8536	0	8.8536	0.159005	0.0127107	0.171716	2.64797	0.0916807	0.10004	-0.0157967
0.00869	8.47952	2.56669	11.0462	0.0882798	0.0345411	0.122821	5.73156	0.0917029	0.0993927	-0.0156482			0.00869	9.68473	0	9.68473	0.151781	0.0154101	0.167191	3.81691	0.0916901	0.0999508	-0.0157427			0.00869	8.85122	0	8.85122	0.159094	0.0127107	0.171805	2.64463	0.0916819	0.100042	-0.0158172
0.0087	8.47879	2.56796	11.0468	0.0883646	0.0345667	0.122931	5.73233	0.0917043	0.0993935	-0.0156679			0.0087	9.68662	0	9.68662	0.151878	0.0154101	0.167288	3.81958	0.0916914	0.0999523	-0.0157632			0.0087	8.84885	0	8.84885	0.159182	0.0127107	0.171893	2.6413	0.0916832	0.100044	-0.0158378
0.00871	8.47806	2.56924	11.0473	0.0884494	0.0345924	0.123042	5.73311	0.0917057	0.0993944	-0.0156875			0.00871	9.68853	0	9.68853	0.151975	0.0154101	0.167385	3.82227	0.0916927	0.0999538	-0.0157836			0.00871	8.84649	0	8.84649	0.159271	0.0127107	0.171982	2.63799	0.0916845	0.100045	-0.0158583
0.00872	8.47734	2.57053	11.0479	0.0885342	0.0346181	0.123152	5.73391	0.0917071	0.0993953	-0.0157072			0.00872	9.69044	0	9.69044	0.152072	0.0154101	0.167482	3.82496	0.091694	0.0999553	-0.0158041			0.00872	8.84414	0	8.84414	0.159359	0.0127107	0.17207	2.63469	0.0916858	0.100047	-0.0158789
0.00873	8.47662	2.57183	11.0484	0.0886189	0.0346439	0.123263	5.73473	0.0917085	0.0993962	-0.0157269			0.00873	9.69236	0	9.69236	0.152169	0.0154101	0.167579	3.82767	0.0916953	0.0999568	-0.0158245			0.00873	8.8418	0	8.8418	0.159448	0.0127107	0.172158	2.63141	0.0916871	0.100048	-0.0158995
0.00874	8.4759	2.57313	11.049	0.0887037	0.0346696	0.123373	5.73556	0.0917099	0.0993971	-0.0157466			0.00874	9.69429	0	9.69429	0.152266	0.0154101	0.167676	3.8304	0.0916966	0.0999583	-0.015845			0.00874	8.83947	0	8.83947	0.159536	0.0127107	0.172247	2.62815	0.0916884	0.10005	-0.0159201
0.00875	8.47519	2.57444	11.0496	0.0887885	0.0346953	0.123484	5.73641	0.0917113	0.0993979	-0.0157662			0.00875	9.69623	0	9.69623	0.152363	0.0154101	0.167773	3.83313	0.0916979	0.0999598	-0.0158655			0.00875	8.83716	0	8.83716	0.159624	0.0127107	0.172335	2.62489	0.0916897	0.100051	-0.0159407
0.00876	8.47448	2.57576	11.0502	0.0888732	0.0347211	0.123594	5.73728	0.0917127	0.0993988	-0.0157859			0.00876	9.69818	0	9.69818	0.15246	0.0154101	0.16787	3.83588	0.0916992	0.0999613	-0.015886			0.00876	8.83485	0	8.83485	0.159713	0.0127107	0.172424	2.62166	0.091691	0.100053	-0.0159613
0.00877	8.47377	2.57709	11.0509	0.088958	0.0347468	0.123705	5.73816	0.0917141	0.0993997	-0.0158056			0.00877	9.70014	0	9.70014	0.152557	0.0154101	0.167967	3.83864	0.0917006	0.0999628	-0.0159065			0.00877	8.83255	0	8.83255	0.159801	0.0127107	0.172512	2.61843	0.0916923	0.100055	-0.0159819
0.00878	8.47307	2.57843	11.0515	0.0890427	0.0347726	0.123815	5.73906	0.0917155	0.0994006	-0.0158253			0.00878	9.70211	0	9.70211	0.152654	0.0154101	0.168064	3.84142	0.0917019	0.0999643	-0.015927			0.00878	8.83027	0	8.83027	0.15989	0.0127107	0.1726	2.61523	0.0916936	0.100056	-0.0160026
0.00879	8.47237	2.57977	11.0521	0.0891275	0.0347984	0.123926	5.73998	0.0917169	0.0994015	-0.015845			0.00879	9.70409	0	9.70409	0.152751	0.0154101	0.168161	3.84421	0.0917032	0.0999658	-0.0159475			0.00879	8.828	0	8.828	0.159978	0.0127107	0.172688	2.61204	0.0916949	0.100058	-0.0160232
0.0088	8.47168	2.58113	11.0528	0.0892122	0.0348242	0.124036	5.74091	0.0917183	0.0994024	-0.0158648			0.0088	9.70607	0	9.70607	0.152848	0.0154101	0.168258	3.84701	0.0917045	0.0999673	-0.015968			0.0088	8.82573	0	8.82573	0.160066	0.0127107	0.172777	2.60886	0.0916962	0.100059	-0.0160439
0.00881	8.47099	2.58249	11.0535	0.0892969	0.0348501	0.124147	5.74186	0.0917197	0.0994032	-0.0158845			0.00881	9.70807	0	9.70807	0.152945	0.0154101	0.168355	3.84982	0.0917058	0.0999688	-0.0159885			0.00881	8.82348	0	8.82348	0.160154	0.0127107	0.172865	2.6057	0.0916975	0.100061	-0.0160645
0.00882	8.4703	2.58386	11.0542	0.0893816	0.0348759	0.124258	5.74282	0.0917211	0.0994041	-0.0159042			0.00882	9.71007	0	9.71007	0.153042	0.0154101	0.168452	3.85264	0.0917071	0.0999703	-0.016009			0.00882	8.82124	0	8.82124	0.160243	0.0127107	0.172953	2.60256	0.0916988	0.100062	-0.0160852
0.00883	8.46961	2.58524	11.0548	0.0894663	0.0349017	0.124368	5.7438	0.0917225	0.099405	-0.0159239			0.00883	9.71208	0	9.71208	0.153139	0.0154101	0.168549	3.85548	0.0917084	0.0999718	-0.0160296			0.00883	8.81901	0	8.81901	0.160331	0.0127107	0.173041	2.59943	0.0917001	0.100064	-0.0161058
0.00884	8.46893	2.58663	11.0556	0.089551	0.0349276	0.124479	5.7448	0.0917239	0.0994059	-0.0159437			0.00884	9.71411	0	9.71411	0.153236	0.0154101	0.168646	3.85833	0.0917098	0.0999733	-0.0160501			0.00884	8.81679	0	8.81679	0.160419	0.0127107	0.17313	2.59631	0.0917014	0.100066	-0.0161265
0.00885	8.46825	2.58802	11.0563	0.0896357	0.0349535	0.124589	5.74581	0.0917253	0.0994068	-0.0159634			0.00885	9.71614	0	9.71614	0.153333	0.0154101	0.168744	3.86119	0.0917111	0.0999748	-0.0160707			0.00885	8.81459	0	8.81459	0.160507	0.0127107	0.173218	2.59322	0.0917027	0.100067	-0.0161472
0.00886	8.46757	2.58942	11.057	0.0897204	0.0349794	0.1247	5.74684	0.0917267	0.0994077	-0.0159832			0.00886	9.71817	0	9.71817	0.153431	0.0154101	0.168841	3.86406	0.0917124	0.0999764	-0.0160912			0.00886	8.81239	0	8.81239	0.160595	0.0127107	0.173306	2.59014	0.091704	0.100069	-0.0161679
0.00887	8.4669	2.59083	11.0577	0.0898051	0.0350053	0.12481	5.74789	0.0917281	0.0994086	-0.016003			0.00887	9.72022	0	9.72022	0.153528	0.0154101	0.168938	3.86695	0.0917137	0.0999779	-0.0161118			0.00887	8.81021	0	8.81021	0.160683	0.0127107	0.173394	2.58707	0.0917054	0.10007	-0.0161886
0.00888	8.46623	2.59225	11.0585	0.0898897	0.0350312	0.124921	5.74895	0.0917295	0.0994095	-0.0160227			0.00888	9.72228	0	9.72228	0.153625	0.0154101	0.169035	3.86985	0.091715	0.0999794	-0.0161324			0.00888	8.80803	0	8.80803	0.160771	0.0127107	0.173482	2.58402	0.0917067	0.100072	-0.0162093
0.00889	8.46557	2.59368	11.0592	0.0899744	0.0350571	0.125032	5.75003	0.0917309	0.0994103	-0.0160425			0.00889	9.72434	0	9.72434	0.153722	0.0154101	0.169132	3.87276	0.0917163	0.0999809	-0.016153			0.00889	8.80587	0	8.80587	0.160859	0.0127107	0.17357	2.58099	0.091708	0.100073	-0.01623
0.0089	8.4649	2.59512	11.06	0.0900591	0.0350831	0.125142	5.75112	0.0917323	0.0994112	-0.0160623			0.0089	9.72641	0	9.72641	0.15382	0.0154101	0.16923	3.87568	0.0917177	0.0999824	-0.0161736			0.0089	8.80372	0	8.80372	0.160948	0.0127107	0.173658	2.57797	0.0917093	0.100075	-0.0162507
0.00891	8.46424	2.59656	11.0608	0.0901437	0.0351091	0.125253	5.75223	0.0917337	0.0994121	-0.0160821			0.00891	9.72849	0	9.72849	0.153917	0.0154101	0.169327	3.87861	0.091719	0.0999839	-0.0161942			0.00891	8.80158	0	8.80158	0.161036	0.0127107	0.173746	2.57497	0.0917106	0.100077	-0.0162715
0.00892	8.46359	2.59801	11.0616	0.0902284	0.035135	0.125363	5.75336	0.0917351	0.099413	-0.0161019			0.00892	9.73058	0	9.73058	0.154014	0.0154101	0.169424	3.88156	0.0917203	0.0999854	-0.0162148			0.00892	8.79946	0	8.79946	0.161124	0.0127107	0.173834	2.57199	0.0917119	0.100078	-0.0162922
0.00893	8.46293	2.59947	11.0624	0.090313	0.035161	0.125474	5.7545	0.0917365	0.0994139	-0.0161217			0.00893	9.73268	0	9.73268	0.154112	0.0154101	0.169522	3.88451	0.0917216	0.0999869	-0.0162354			0.00893	8.79734	0	8.79734	0.161212	0.0127107	0.173922	2.56902	0.0917132	0.10008	-0.0163129
0.00894	8.46228	2.60094	11.0632	0.0903976	0.035187	0.125585	5.75565	0.0917379	0.0994148	-0.0161415			0.00894	9.73478	0	9.73478	0.154209	0.0154101	0.169619	3.88748	0.0917229	0.0999884	-0.016256			0.00894	8.79524	0	8.79524	0.1613	0.0127107	0.17401	2.56607	0.0917145	0.100081	-0.0163337
0.00895	8.46164	2.60241	11.0641	0.0904823	0.0352131	0.125695	5.75683	0.0917393	0.0994157	-0.0161613			0.00895	9.7369	0	9.7369	0.154306	0.0154101	0.169716	3.89046	0.0917243	0.09999	-0.0162766			0.00895	8.79315	0	8.79315	0.161387	0.0127107	0.174098	2.56314	0.0917158	0.100083	-0.0163545
0.00896	8.46099	2.6039	11.0649	0.0905669	0.0352391	0.125806	5.75801	0.0917407	0.0994166	-0.0161811			0.00896	9.73902	0	9.73902	0.154404	0.0154101	0.169814	3.89345	0.0917256	0.0999915	-0.0162973			0.00896	8.79107	0	8.79107	0.161475	0.0127107	0.174186	2.56022	0.0917171	0.100084	-0.0163752
0.00897	8.46035	2.60539	11.0657	0.0906515	0.0352651	0.125917	5.75922	0.0917421	0.0994175	-0.0162009			0.00897	9.74115	0	9.74115	0.154501	0.0154101	0.169911	3.89645	0.0917269	0.099993	-0.0163179			0.00897	8.789	0	8.789	0.161563	0.0127107	0.174274	2.55732	0.0917184	0.100086	-0.016396
0.00898	8.45972	2.60689	11.0666	0.0907361	0.0352912	0.126027	5.76043	0.0917436	0.0994184	-0.0162208			0.00898	9.74329	0	9.74329	0.154599	0.0154101	0.170009	3.89946	0.0917282	0.0999945	-0.0163386			0.00898	8.78695	0	8.78695	0.161651	0.0127107	0.174362	2.55444	0.0917197	0.100088	-0.0164168
0.00899	8.45908	2.6084	11.0675	0.0908207	0.0353173	0.126138	5.76167	0.091745	0.0994193	-0.0162406			0.00899	9.74543	0	9.74543	0.154696	0.0154101	0.170106	3.90249	0.0917296	0.099996	-0.0163593			0.00899	8.78491	0	8.78491	0.161739	0.0127107	0.17445	2.55157	0.091721	0.100089	-0.0164376
0.009	8.45845	2.60991	11.0684	0.0909053	0.0353434	0.126249	5.76292	0.0917464	0.0994202	-0.0162605			0.009	9.74758	0	9.74758	0.154794	0.0154101	0.170204	3.90552	0.0917309	0.0999975	-0.0163799			0.009	8.78288	0	8.78288	0.161827	0.0127107	0.174538	2.54872	0.0917224	0.100091	-0.0164584
0.00901	8.45782	2.61143	11.0693	0.0909899	0.0353695	0.126359	5.76418	0.0917478	0.0994211	-0.0162803			0.00901	9.74975	0	9.74975	0.154891	0.0154101	0.170301	3.90857	0.0917322	0.099999	-0.0164006			0.00901	8.78086	0	8.78086	0.161915	0.0127107	0.174625	2.54589	0.0917237	0.100092	-0.0164792
0.00902	8.45719	2.61296	11.0702	0.0910745	0.0353956	0.12647	5.76546	0.0917492	0.099422	-0.0163002			0.00902	9.75191	0	9.75191	0.154989	0.0154101	0.170399	3.91163	0.0917335	0.100001	-0.0164213			0.00902	8.77885	0	8.77885	0.162002	0.0127107	0.174713	2.54308	0.091725	0.100094	-0.0165
0.00903	8.45657	2.6145	11.0711	0.091159	0.0354218	0.126581	5.76676	0.0917506	0.0994229	-0.01632			0.00903	9.75409	0	9.75409	0.155086	0.0154101	0.170496	3.9147	0.0917349	0.100002	-0.016442			0.00903	8.77686	0	8.77686	0.16209	0.0127107	0.174801	2.54028	0.0917263	0.100095	-0.0165209
0.00904	8.45595	2.61605	11.072	0.0912436	0.0354479	0.126692	5.76807	0.091752	0.0994238	-0.0163399			0.00904	9.75628	0	9.75628	0.155184	0.0154101	0.170594	3.91777	0.0917362	0.100004	-0.0164627			0.00904	8.77488	0	8.77488	0.162178	0.0127107	0.174889	2.5375	0.0917276	0.100097	-0.0165417
0.00905	8.45534	2.6176	11.0729	0.0913282	0.0354741	0.126802	5.76939	0.0917535	0.0994247	-0.0163598			0.00905	9.75847	0	9.75847	0.155281	0.0154101	0.170692	3.92086	0.0917375	0.100005	-0.0164834			0.00905	8.77291	0	8.77291	0.162266	0.0127107	0.174976	2.53474	0.0917289	0.100099	-0.0165625
0.00906	8.45472	2.61917	11.0739	0.0914127	0.0355003	0.126913	5.77073	0.0917549	0.0994256	-0.0163797			0.00906	9.76067	0	9.76067	0.155379	0.0154101	0.170789	3.92396	0.0917388	0.100007	-0.0165042			0.00906	8.77095	0	8.77095	0.162353	0.0127107	0.175064	2.532	0.0917302	0.1001	-0.0165834
0.00907	8.45411	2.62074	11.0748	0.0914973	0.0355265	0.127024	5.77209	0.0917563	0.0994265	-0.0163996			0.00907	9.76287	0	9.76287	0.155477	0.0154101	0.170887	3.92708	0.0917402	0.100008	-0.0165249			0.00907	8.76901	0	8.76901	0.162441	0.0127107	0.175152	2.52927	0.0917315	0.100102	-0.0166043
0.00908	8.4535	2.62231	11.0758	0.0915818	0.0355527	0.127135	5.77346	0.0917577	0.0994274	-0.0164195			0.00908	9.76509	0	9.76509	0.155574	0.0154101	0.170984	3.9302	0.0917415	0.10001	-0.0165456			0.00908	8.76708	0	8.76708	0.162529	0.0127107	0.17524	2.52656	0.0917329	0.100103	-0.0166251
0.00909	8.4529	2.6239	11.0768	0.0916664	0.0355789	0.127245	5.77484	0.0917591	0.0994283	-0.0164394			0.00909	9.76731	0	9.76731	0.155672	0.0154101	0.171082	3.93333	0.0917428	0.100011	-0.0165664			0.00909	8.76516	0	8.76516	0.162617	0.0127107	0.175327	2.52387	0.0917342	0.100105	-0.016646
0.0091	8.4523	2.62549	11.0778	0.0917509	0.0356052	0.127356	5.77624	0.0917605	0.0994292	-0.0164593			0.0091	9.76954	0	9.76954	0.15577	0.0154101	0.17118	3.93647	0.0917441	0.100013	-0.0165871			0.0091	8.76326	0	8.76326	0.162704	0.0127107	0.175415	2.5212	0.0917355	0.100107	-0.0166669
0.00911	8.4517	2.62709	11.0788	0.0918354	0.0356315	0.127467	5.77766	0.091762	0.0994301	-0.0164792			0.00911	9.77178	0	9.77178	0.155868	0.0154101	0.171278	3.93963	0.0917455	0.100014	-0.0166079			0.00911	8.76136	0	8.76136	0.162792	0.0127107	0.175502	2.51854	0.0917368	0.100108	-0.0166878
0.00912	8.4511	2.6287	11.0798	0.0919199	0.0356577	0.127578	5.77909	0.0917634	0.099431	-0.0164992			0.00912	9.77402	0	9.77402	0.155965	0.0154101	0.171375	3.94279	0.0917468	0.100016	-0.0166287			0.00912	8.75949	0	8.75949	0.162879	0.0127107	0.17559	2.51591	0.0917381	0.10011	-0.0167087
0.00913	8.45051	2.63032	11.0808	0.0920045	0.035684	0.127689	5.78053	0.0917648	0.0994319	-0.0165191			0.00913	9.77627	0	9.77627	0.156063	0.0154101	0.171473	3.94596	0.0917481	0.100017	-0.0166494			0.00913	8.75762	0	8.75762	0.162967	0.0127107	0.175678	2.51329	0.0917394	0.100111	-0.0167296
0.00914	8.44992	2.63194	11.0819	0.092089	0.0357104	0.127799	5.78199	0.0917662	0.0994328	-0.016539			0.00914	9.77853	0	9.77853	0.156161	0.0154101	0.171571	3.94915	0.0917495	0.100019	-0.0166702			0.00914	8.75577	0	8.75577	0.163055	0.0127107	0.175765	2.51069	0.0917408	0.100113	-0.0167505
0.00915	8.44933	2.63357	11.0829	0.0921735	0.0357367	0.12791	5.78346	0.0917677	0.0994337	-0.016559			0.00915	9.7808	0	9.7808	0.156259	0.0154101	0.171669	3.95234	0.0917508	0.10002	-0.016691			0.00915	8.75393	0	8.75393	0.163142	0.0127107	0.175853	2.50811	0.0917421	0.100114	-0.0167714
0.00916	8.44874	2.63521	11.084	0.092258	0.035763	0.128021	5.78495	0.0917691	0.0994346	-0.0165789			0.00916	9.78307	0	9.78307	0.156357	0.0154101	0.171767	3.95554	0.0917521	0.100022	-0.0167118			0.00916	8.7521	0	8.7521	0.16323	0.0127107	0.17594	2.50554	0.0917434	0.100116	-0.0167924
0.00917	8.44816	2.63686	11.085	0.0923425	0.0357894	0.128132	5.78646	0.0917705	0.0994355	-0.0165989			0.00917	9.78535	0	9.78535	0.156454	0.0154101	0.171865	3.95876	0.0917535	0.100023	-0.0167326			0.00917	8.75028	0	8.75028	0.163317	0.0127107	0.176028	2.503	0.0917447	0.100118	-0.0168133
0.00918	8.44758	2.63851	11.0861	0.0924269	0.0358158	0.128243	5.78797	0.0917719	0.0994364	-0.0166189			0.00918	9.78764	0	9.78764	0.156552	0.0154101	0.171962	3.96198	0.0917548	0.100025	-0.0167535			0.00918	8.74848	0	8.74848	0.163405	0.0127107	0.176115	2.50047	0.091746	0.100119	-0.0168343
0.00919	8.447	2.64017	11.0872	0.0925114	0.0358422	0.128354	5.7895	0.0917733	0.0994373	-0.0166389			0.00919	9.78994	0	9.78994	0.15665	0.0154101	0.17206	3.96522	0.0917561	0.100026	-0.0167743			0.00919	8.7467	0	8.7467	0.163492	0.0127107	0.176203	2.49797	0.0917474	0.100121	-0.0168552
0.0092	8.44643	2.64184	11.0883	0.0925959	0.0358686	0.128465	5.79105	0.0917748	0.0994382	-0.0166588			0.0092	9.79224	0	9.79224	0.156748	0.0154101	0.172158	3.96846	0.0917575	0.100028	-0.0167951			0.0092	8.74492	0	8.74492	0.16358	0.0127107	0.17629	2.49548	0.0917487	0.100122	-0.0168762
0.00921	8.44586	2.64352	11.0894	0.0926804	0.035895	0.128575	5.79261	0.0917762	0.0994391	-0.0166788			0.00921	9.79455	0	9.79455	0.156846	0.0154101	0.172256	3.97171	0.0917588	0.100029	-0.016816			0.00921	8.74316	0	8.74316	0.163667	0.0127107	0.176378	2.49301	0.09175	0.100124	-0.0168972
0.00922	8.44529	2.6452	11.0905	0.0927648	0.0359215	0.128686	5.79418	0.0917776	0.09944	-0.0166988			0.00922	9.79686	0	9.79686	0.156944	0.0154101	0.172354	3.97498	0.0917601	0.100031	-0.0168368			0.00922	8.74141	0	8.74141	0.163754	0.0127107	0.176465	2.49056	0.0917513	0.100125	-0.0169182
0.00923	8.44472	2.64689	11.0916	0.0928493	0.035948	0.128797	5.79577	0.0917791	0.0994409	-0.0167188			0.00923	9.79918	0	9.79918	0.157042	0.0154101	0.172452	3.97825	0.0917615	0.100032	-0.0168577			0.00923	8.73968	0	8.73968	0.163842	0.0127107	0.176553	2.48813	0.0917526	0.100127	-0.0169392
0.00924	8.44416	2.64859	11.0927	0.0929337	0.0359744	0.128908	5.79738	0.0917805	0.0994418	-0.0167388			0.00924	9.80151	0	9.80151	0.15714	0.0154101	0.17255	3.98153	0.0917628	0.100034	-0.0168786			0.00924	8.73796	0	8.73796	0.163929	0.0127107	0.17664	2.48571	0.091754	0.100129	-0.0169602
0.00925	8.4436	2.6503	11.0939	0.0930182	0.0360009	0.129019	5.79899	0.0917819	0.0994428	-0.0167588			0.00925	9.80385	0	9.80385	0.157238	0.0154101	0.172648	3.98482	0.0917641	0.100036	-0.0168994			0.00925	8.73625	0	8.73625	0.164017	0.0127107	0.176727	2.48332	0.0917553	0.10013	-0.0169812
0.00926	8.44304	2.65201	11.0951	0.0931026	0.0360274	0.12913	5.80063	0.0917833	0.0994437	-0.0167789			0.00926	9.80619	0	9.80619	0.157336	0.0154101	0.172746	3.98812	0.0917655	0.100037	-0.0169203			0.00926	8.73456	0	8.73456	0.164104	0.0127107	0.176815	2.48095	0.0917566	0.100132	-0.0170022
0.00927	8.44248	2.65373	11.0962	0.0931871	0.036054	0.129241	5.80227	0.0917848	0.0994446	-0.0167989			0.00927	9.80854	0	9.80854	0.157434	0.0154101	0.172845	3.99143	0.0917668	0.100039	-0.0169412			0.00927	8.73288	0	8.73288	0.164191	0.0127107	0.176902	2.47859	0.0917579	0.100133	-0.0170232
0.00928	8.44193	2.65546	11.0974	0.0932715	0.0360805	0.129352	5.80393	0.0917862	0.0994455	-0.0168189			0.00928	9.81089	0	9.81089	0.157533	0.0154101	0.172943	3.99475	0.0917681	0.10004	-0.0169621			0.00928	8.73122	0	8.73122	0.164279	0.0127107	0.176989	2.47625	0.0917593	0.100135	-0.0170442
0.00929	8.44138	2.65719	11.0986	0.0933559	0.0361071	0.129463	5.8056	0.0917876	0.0994464	-0.016839			0.00929	9.81326	0	9.81326	0.157631	0.0154101	0.173041	3.99808	0.0917695	0.100042	-0.016983			0.00929	8.72956	0	8.72956	0.164366	0.0127107	0.177077	2.47394	0.0917606	0.100137	-0.0170653
0.0093	8.44083	2.65894	11.0998	0.0934403	0.0361337	0.129574	5.80729	0.0917891	0.0994473	-0.016859			0.0093	9.81563	0	9.81563	0.157729	0.0154101	0.173139	4.00142	0.0917708	0.100043	-0.017004			0.0093	8.72793	0	8.72793	0.164453	0.0127107	0.177164	2.47164	0.0917619	0.100138	-0.0170863
0.00931	8.44029	2.66069	11.101	0.0935247	0.0361603	0.129685	5.80899	0.0917905	0.0994482	-0.0168791			0.00931	9.818	0	9.818	0.157827	0.0154101	0.173237	4.00477	0.0917722	0.100045	-0.0170249			0.00931	8.7263	0	8.7263	0.16454	0.0127107	0.177251	2.46937	0.0917632	0.10014	-0.0171074
0.00932	8.43975	2.66245	11.1022	0.0936092	0.0361869	0.129796	5.81071	0.0917919	0.0994491	-0.0168992			0.00932	9.82038	0	9.82038	0.157925	0.0154101	0.173335	4.00813	0.0917735	0.100046	-0.0170458			0.00932	8.72469	0	8.72469	0.164628	0.0127107	0.177338	2.46711	0.0917646	0.100141	-0.0171285
0.00933	8.4392	2.66421	11.1034	0.0936936	0.0362135	0.129907	5.81244	0.0917934	0.0994501	-0.0169192			0.00933	9.82277	0	9.82277	0.158024	0.0154101	0.173434	4.01149	0.0917748	0.100048	-0.0170668			0.00933	8.7231	0	8.7231	0.164715	0.0127107	0.177426	2.46487	0.0917659	0.100143	-0.0171496
0.00934	8.43867	2.66598	11.1046	0.0937779	0.0362402	0.130018	5.81418	0.0917948	0.099451	-0.0169393			0.00934	9.82517	0	9.82517	0.158122	0.0154101	0.173532	4.01487	0.0917762	0.100049	-0.0170877			0.00934	8.72152	0	8.72152	0.164802	0.0127107	0.177513	2.46265	0.0917672	0.100144	-0.0171706
0.00935	8.43813	2.66776	11.1059	0.0938623	0.0362669	0.130129	5.81594	0.0917962	0.0994519	-0.0169594			0.00935	9.82757	0	9.82757	0.15822	0.0154101	0.17363	4.01825	0.0917775	0.100051	-0.0171087			0.00935	8.71995	0	8.71995	0.164889	0.0127107	0.1776	2.46046	0.0917685	0.100146	-0.0171917
0.00936	8.4376	2.66955	11.1071	0.0939467	0.0362936	0.13024	5.81771	0.0917977	0.0994528	-0.0169795			0.00936	9.82997	0	9.82997	0.158318	0.0154101	0.173729	4.02164	0.0917789	0.100052	-0.0171297			0.00936	8.7184	0	8.7184	0.164977	0.0127107	0.177687	2.45828	0.0917699	0.100148	-0.0172128
0.00937	8.43707	2.67134	11.1084	0.0940311	0.0363203	0.130351	5.81949	0.0917991	0.0994537	-0.0169996			0.00937	9.83239	0	9.83239	0.158417	0.0154101	0.173827	4.02504	0.0917802	0.100054	-0.0171506			0.00937	8.71686	0	8.71686	0.165064	0.0127107	0.177774	2.45612	0.0917712	0.100149	-0.0172339
0.00938	8.43654	2.67314	11.1097	0.0941155	0.036347	0.130462	5.82129	0.0918006	0.0994546	-0.0170197			0.00938	9.83481	0	9.83481	0.158515	0.0154101	0.173925	4.02845	0.0917815	0.100055	-0.0171716			0.00938	8.71533	0	8.71533	0.165151	0.0127107	0.177862	2.45399	0.0917725	0.100151	-0.0172551
0.00939	8.43602	2.67495	11.111	0.0941999	0.0363738	0.130574	5.8231	0.091802	0.0994556	-0.0170398			0.00939	9.83723	0	9.83723	0.158614	0.0154101	0.174024	4.03187	0.0917829	0.100057	-0.0171926			0.00939	8.71382	0	8.71382	0.165238	0.0127107	0.177949	2.45187	0.0917739	0.100152	-0.0172762
0.0094	8.43549	2.67677	11.1123	0.0942842	0.0364005	0.130685	5.82492	0.0918034	0.0994565	-0.0170599			0.0094	9.83967	0	9.83967	0.158712	0.0154101	0.174122	4.0353	0.0917842	0.100058	-0.0172136			0.0094	8.71233	0	8.71233	0.165325	0.0127107	0.178036	2.44977	0.0917752	0.100154	-0.0172973
0.00941	8.43497	2.67859	11.1136	0.0943686	0.0364273	0.130796	5.82676	0.0918049	0.0994574	-0.0170801			0.00941	9.8421	0	9.8421	0.15881	0.0154101	0.17422	4.03874	0.0917856	0.10006	-0.0172346			0.00941	8.71085	0	8.71085	0.165412	0.0127107	0.178123	2.4477	0.0917765	0.100156	-0.0173185
0.00942	8.43445	2.68042	11.1149	0.0944529	0.0364541	0.130907	5.82861	0.0918063	0.0994583	-0.0171002			0.00942	9.84455	0	9.84455	0.158909	0.0154101	0.174319	4.04218	0.0917869	0.100061	-0.0172557			0.00942	8.70938	0	8.70938	0.165499	0.0127107	0.17821	2.44564	0.0917779	0.100157	-0.0173396
0.00943	8.43394	2.68226	11.1162	0.0945373	0.0364809	0.131018	5.83047	0.0918078	0.0994592	-0.0171203			0.00943	9.847	0	9.847	0.159007	0.0154101	0.174417	4.04564	0.0917883	0.100063	-0.0172767			0.00943	8.70793	0	8.70793	0.165586	0.0127107	0.178297	2.44361	0.0917792	0.100159	-0.0173608
0.00944	8.43342	2.6841	11.1175	0.0946216	0.0365078	0.131129	5.83235	0.0918092	0.0994602	-0.0171405			0.00944	9.84946	0	9.84946	0.159106	0.0154101	0.174516	4.0491	0.0917896	0.100065	-0.0172977			0.00944	8.70649	0	8.70649	0.165674	0.0127107	0.178384	2.44159	0.0917805	0.10016	-0.017382
0.00945	8.43291	2.68595	11.1189	0.094706	0.0365346	0.131241	5.83424	0.0918106	0.0994611	-0.0171606			0.00945	9.85192	0	9.85192	0.159204	0.0154101	0.174614	4.05257	0.091791	0.100066	-0.0173188			0.00945	8.70507	0	8.70507	0.165761	0.0127107	0.178471	2.4396	0.0917819	0.100162	-0.0174031
0.00946	8.4324	2.68781	11.1202	0.0947903	0.0365615	0.131352	5.83615	0.0918121	0.099462	-0.0171808			0.00946	9.85439	0	9.85439	0.159303	0.0154101	0.174713	4.05605	0.0917923	0.100068	-0.0173398			0.00946	8.70366	0	8.70366	0.165848	0.0127107	0.178558	2.43763	0.0917832	0.100163	-0.0174243
0.00947	8.4319	2.68967	11.1216	0.0948746	0.0365884	0.131463	5.83806	0.0918135	0.0994629	-0.017201			0.00947	9.85686	0	9.85686	0.159402	0.0154101	0.174812	4.05953	0.0917937	0.100069	-0.0173609			0.00947	8.70227	0	8.70227	0.165935	0.0127107	0.178645	2.43567	0.0917845	0.100165	-0.0174455
0.00948	8.43139	2.69155	11.1229	0.0949589	0.0366153	0.131574	5.83999	0.091815	0.0994639	-0.0172212			0.00948	9.85934	0	9.85934	0.1595	0.0154101	0.17491	4.06303	0.091795	0.100071	-0.017382			0.00948	8.70089	0	8.70089	0.166022	0.0127107	0.178732	2.43374	0.0917859	0.100167	-0.0174667
0.00949	8.43089	2.69342	11.1243	0.0950433	0.0366422	0.131685	5.84194	0.0918164	0.0994648	-0.0172413			0.00949	9.86183	0	9.86183	0.159599	0.0154101	0.175009	4.06653	0.0917964	0.100072	-0.0174031			0.00949	8.69953	0	8.69953	0.166109	0.0127107	0.178819	2.43183	0.0917872	0.100168	-0.0174879
0.0095	8.43039	2.69531	11.1257	0.0951276	0.0366692	0.131797	5.84389	0.0918179	0.0994657	-0.0172615			0.0095	9.86432	0	9.86432	0.159697	0.0154101	0.175108	4.07004	0.0917977	0.100074	-0.0174241			0.0095	8.69818	0	8.69818	0.166196	0.0127107	0.178906	2.42994	0.0917885	0.10017	-0.0175092
0.00951	8.42989	2.6972	11.1271	0.0952119	0.0366961	0.131908	5.84586	0.0918193	0.0994666	-0.0172817			0.00951	9.86682	0	9.86682	0.159796	0.0154101	0.175206	4.07356	0.0917991	0.100075	-0.0174452			0.00951	8.69685	0	8.69685	0.166283	0.0127107	0.178993	2.42808	0.0917899	0.100171	-0.0175304
0.00952	8.4294	2.6991	11.1285	0.0952962	0.0367231	0.132019	5.84784	0.0918208	0.0994676	-0.0173019			0.00952	9.86932	0	9.86932	0.159895	0.0154101	0.175305	4.07709	0.0918004	0.100077	-0.0174664			0.00952	8.69553	0	8.69553	0.16637	0.0127107	0.17908	2.42623	0.0917912	0.100173	-0.0175516
0.00953	8.42891	2.70101	11.1299	0.0953805	0.0367501	0.132131	5.84984	0.0918222	0.0994685	-0.0173221			0.00953	9.87183	0	9.87183	0.159994	0.0154101	0.175404	4.08062	0.0918018	0.100078	-0.0174875			0.00953	8.69423	0	8.69423	0.166457	0.0127107	0.179167	2.4244	0.0917925	0.100175	-0.0175729
0.00954	8.42841	2.70293	11.1313	0.0954648	0.0367772	0.132242	5.85185	0.0918236	0.0994694	-0.0173424			0.00954	9.87434	0	9.87434	0.160092	0.0154101	0.175502	4.08417	0.0918031	0.10008	-0.0175086			0.00954	8.69294	0	8.69294	0.166544	0.0127107	0.179254	2.4226	0.0917939	0.100176	-0.0175941
0.00955	8.42793	2.70485	11.1328	0.0955491	0.0368042	0.132353	5.85387	0.0918251	0.0994703	-0.0173626			0.00955	9.87686	0	9.87686	0.160191	0.0154101	0.175601	4.08772	0.0918045	0.100081	-0.0175297			0.00955	8.69167	0	8.69167	0.16663	0.0127107	0.179341	2.42082	0.0917952	0.100178	-0.0176154
0.00956	8.42744	2.70677	11.1342	0.0956334	0.0368313	0.132465	5.8559	0.0918265	0.0994713	-0.0173828			0.00956	9.87939	0	9.87939	0.16029	0.0154101	0.1757	4.09128	0.0918058	0.100083	-0.0175509			0.00956	8.69041	0	8.69041	0.166717	0.0127107	0.179428	2.41906	0.0917966	0.100179	-0.0176367
0.00957	8.42696	2.70871	11.1357	0.0957176	0.0368583	0.132576	5.85795	0.091828	0.0994722	-0.0174031			0.00957	9.88192	0	9.88192	0.160389	0.0154101	0.175799	4.09484	0.0918072	0.100084	-0.017572			0.00957	8.68917	0	8.68917	0.166804	0.0127107	0.179515	2.41732	0.0917979	0.100181	-0.017658
0.00958	8.42647	2.71065	11.1371	0.0958019	0.0368854	0.132687	5.86001	0.0918295	0.0994731	-0.0174233			0.00958	9.88446	0	9.88446	0.160488	0.0154101	0.175898	4.09842	0.0918085	0.100086	-0.0175932			0.00958	8.68794	0	8.68794	0.166891	0.0127107	0.179602	2.4156	0.0917992	0.100183	-0.0176793
0.00959	8.42599	2.7126	11.1386	0.0958862	0.0369126	0.132799	5.86208	0.0918309	0.0994741	-0.0174436			0.00959	9.887	0	9.887	0.160587	0.0154101	0.175997	4.102	0.0918099	0.100088	-0.0176143			0.00959	8.68673	0	8.68673	0.166978	0.0127107	0.179689	2.4139	0.0918006	0.100184	-0.0177006
0.0096	8.42552	2.71455	11.1401	0.0959704	0.0369397	0.13291	5.86416	0.0918324	0.099475	-0.0174638			0.0096	9.88954	0	9.88954	0.160685	0.0154101	0.176096	4.10559	0.0918112	0.100089	-0.0176355			0.0096	8.68554	0	8.68554	0.167065	0.0127107	0.179776	2.41223	0.0918019	0.100186	-0.0177219
0.00961	8.42504	2.71652	11.1416	0.0960547	0.0369669	0.133022	5.86626	0.0918338	0.0994759	-0.0174841			0.00961	9.8921	0	9.8921	0.160784	0.0154101	0.176194	4.10919	0.0918126	0.100091	-0.0176567			0.00961	8.68436	0	8.68436	0.167152	0.0127107	0.179862	2.41057	0.0918033	0.100187	-0.0177432
0.00962	8.42457	2.71848	11.1431	0.096139	0.036994	0.133133	5.86837	0.0918353	0.0994769	-0.0175044			0.00962	9.89466	0	9.89466	0.160883	0.0154101	0.176293	4.11279	0.0918139	0.100092	-0.0176779			0.00962	8.68319	0	8.68319	0.167239	0.0127107	0.179949	2.40894	0.0918046	0.100189	-0.0177645
0.00963	8.42409	2.72046	11.1446	0.0962232	0.0370212	0.133244	5.87049	0.0918367	0.0994778	-0.0175247			0.00963	9.89722	0	9.89722	0.160982	0.0154101	0.176392	4.1164	0.0918153	0.100094	-0.0176991			0.00963	8.68204	0	8.68204	0.167325	0.0127107	0.180036	2.40734	0.0918059	0.10019	-0.0177859
0.00964	8.42363	2.72244	11.1461	0.0963075	0.0370485	0.133356	5.87263	0.0918382	0.0994787	-0.017545			0.00964	9.89979	0	9.89979	0.161081	0.0154101	0.176491	4.12002	0.0918166	0.100095	-0.0177203			0.00964	8.68091	0	8.68091	0.167412	0.0127107	0.180123	2.40575	0.0918073	0.100192	-0.0178072
0.00965	8.42316	2.72443	11.1476	0.0963917	0.0370757	0.133467	5.87477	0.0918396	0.0994797	-0.0175653			0.00965	9.90236	0	9.90236	0.16118	0.0154101	0.17659	4.12365	0.091818	0.100097	-0.0177415			0.00965	8.67979	0	8.67979	0.167499	0.0127107	0.18021	2.40418	0.0918086	0.100194	-0.0178285
0.00966	8.42269	2.72643	11.1491	0.0964759	0.037103	0.133579	5.87693	0.0918411	0.0994806	-0.0175856			0.00966	9.90494	0	9.90494	0.161279	0.0154101	0.17669	4.12728	0.0918194	0.100098	-0.0177627			0.00966	8.67869	0	8.67869	0.167586	0.0127107	0.180296	2.40264	0.09181	0.100195	-0.0178499
0.00967	8.42223	2.72843	11.1507	0.0965602	0.0371302	0.13369	5.8791	0.0918425	0.0994815	-0.0176059			0.00967	9.90753	0	9.90753	0.161379	0.0154101	0.176789	4.13093	0.0918207	0.1001	-0.017784			0.00967	8.67761	0	8.67761	0.167673	0.0127107	0.180383	2.40112	0.0918113	0.100197	-0.0178713
0.00968	8.42177	2.73044	11.1522	0.0966444	0.0371575	0.133802	5.88129	0.091844	0.0994825	-0.0176262			0.00968	9.91012	0	9.91012	0.161478	0.0154101	0.176888	4.13457	0.0918221	0.100101	-0.0178052			0.00968	8.67654	0	8.67654	0.167759	0.0127107	0.18047	2.39962	0.0918127	0.100198	-0.0178927
0.00969	8.42131	2.73245	11.1538	0.0967286	0.0371849	0.133913	5.88348	0.0918455	0.0994834	-0.0176465			0.00969	9.91271	0	9.91271	0.161577	0.0154101	0.176987	4.13823	0.0918234	0.100103	-0.0178265			0.00969	8.67548	0	8.67548	0.167846	0.0127107	0.180557	2.39815	0.091814	0.1002	-0.017914
0.0097	8.42085	2.73448	11.1553	0.0968128	0.0372122	0.134025	5.88569	0.0918469	0.0994843	-0.0176669			0.0097	9.91531	0	9.91531	0.161676	0.0154101	0.177086	4.14189	0.0918248	0.100105	-0.0178477			0.0097	8.67445	0	8.67445	0.167933	0.0127107	0.180644	2.3967	0.0918154	0.100202	-0.0179354
0.00971	8.4204	2.73651	11.1569	0.096897	0.0372396	0.134137	5.88791	0.0918484	0.0994853	-0.0176872			0.00971	9.91792	0	9.91792	0.161775	0.0154101	0.177185	4.14556	0.0918262	0.100106	-0.017869			0.00971	8.67342	0	8.67342	0.16802	0.0127107	0.18073	2.39527	0.0918167	0.100203	-0.0179569
0.00972	8.41994	2.73854	11.1585	0.0969812	0.0372669	0.134248	5.89014	0.0918498	0.0994862	-0.0177076			0.00972	9.92053	0	9.92053	0.161874	0.0154101	0.177285	4.14924	0.0918275	0.100108	-0.0178903			0.00972	8.67242	0	8.67242	0.168106	0.0127107	0.180817	2.39386	0.091818	0.100205	-0.0179783
0.00973	8.41949	2.74059	11.1601	0.0970655	0.0372943	0.13436	5.89239	0.0918513	0.0994871	-0.0177279			0.00973	9.92314	0	9.92314	0.161974	0.0154101	0.177384	4.15293	0.0918289	0.100109	-0.0179116			0.00973	8.67143	0	8.67143	0.168193	0.0127107	0.180904	2.39247	0.0918194	0.100206	-0.0179997
0.00974	8.41904	2.74263	11.1617	0.0971497	0.0373218	0.134471	5.89465	0.0918528	0.0994881	-0.0177483			0.00974	9.92576	0	9.92576	0.162073	0.0154101	0.177483	4.15662	0.0918302	0.100111	-0.0179329			0.00974	8.67046	0	8.67046	0.16828	0.0127107	0.18099	2.39111	0.0918207	0.100208	-0.0180211
0.00975	8.4186	2.74469	11.1633	0.0972338	0.0373492	0.134583	5.89691	0.0918542	0.099489	-0.0177686			0.00975	9.92839	0	9.92839	0.162172	0.0154101	0.177582	4.16032	0.0918316	0.100112	-0.0179542			0.00975	8.6695	0	8.6695	0.168366	0.0127107	0.181077	2.38977	0.0918221	0.10021	-0.0180426
0.00976	8.41815	2.74675	11.1649	0.097318	0.0373767	0.134695	5.89919	0.0918557	0.09949	-0.017789			0.00976	9.93102	0	9.93102	0.162272	0.0154101	0.177682	4.16402	0.091833	0.100114	-0.0179755			0.00976	8.66856	0	8.66856	0.168453	0.0127107	0.181164	2.38846	0.0918234	0.100211	-0.018064
0.00977	8.41771	2.74882	11.1665	0.0974022	0.0374042	0.134806	5.90149	0.0918572	0.0994909	-0.0178094			0.00977	9.93365	0	9.93365	0.162371	0.0154101	0.177781	4.16773	0.0918343	0.100115	-0.0179968			0.00977	8.66763	0	8.66763	0.16854	0.0127107	0.181251	2.38716	0.0918248	0.100213	-0.0180855
0.00978	8.41726	2.7509	11.1682	0.0974864	0.0374317	0.134918	5.90379	0.0918586	0.0994918	-0.0178298			0.00978	9.93629	0	9.93629	0.16247	0.0154101	0.17788	4.17145	0.0918357	0.100117	-0.0180182			0.00978	8.66673	0	8.66673	0.168626	0.0127107	0.181337	2.38589	0.0918261	0.100214	-0.0181069
0.00979	8.41682	2.75298	11.1698	0.0975706	0.0374592	0.13503	5.90611	0.0918601	0.0994928	-0.0178502			0.00979	9.93893	0	9.93893	0.16257	0.0154101	0.17798	4.17518	0.0918371	0.100118	-0.0180395			0.00979	8.66583	0	8.66583	0.168713	0.0127107	0.181424	2.38464	0.0918275	0.100216	-0.0181284
0.0098	8.41639	2.75507	11.1715	0.0976548	0.0374867	0.135141	5.90844	0.0918616	0.0994937	-0.0178706			0.0098	9.94158	0	9.94158	0.162669	0.0154101	0.178079	4.17891	0.0918384	0.10012	-0.0180609			0.0098	8.66496	0	8.66496	0.1688	0.0127107	0.18151	2.38342	0.0918288	0.100218	-0.0181499
0.00981	8.41595	2.75716	11.1731	0.0977389	0.0375143	0.135253	5.91078	0.091863	0.0994947	-0.017891			0.00981	9.94424	0	9.94424	0.162769	0.0154101	0.178179	4.18265	0.0918398	0.100122	-0.0180822			0.00981	8.6641	0	8.6641	0.168886	0.0127107	0.181597	2.38222	0.0918302	0.100219	-0.0181714
0.00982	8.41552	2.75926	11.1748	0.0978231	0.0375419	0.135365	5.91313	0.0918645	0.0994956	-0.0179114			0.00982	9.9469	0	9.9469	0.162868	0.0154101	0.178278	4.1864	0.0918411	0.100123	-0.0181036			0.00982	8.66326	0	8.66326	0.168973	0.0127107	0.181684	2.38104	0.0918315	0.100221	-0.0181929
0.00983	8.41508	2.76137	11.1765	0.0979073	0.0375695	0.135477	5.91549	0.091866	0.0994966	-0.0179319			0.00983	9.94956	0	9.94956	0.162968	0.0154101	0.178378	4.19015	0.0918425	0.100125	-0.018125			0.00983	8.66243	0	8.66243	0.16906	0.0127107	0.18177	2.37988	0.0918329	0.100222	-0.0182144
0.00984	8.41465	2.76349	11.1781	0.0979914	0.0375971	0.135589	5.91786	0.0918674	0.0994975	-0.0179523			0.00984	9.95223	0	9.95223	0.163067	0.0154101	0.178477	4.19391	0.0918439	0.100126	-0.0181463			0.00984	8.66162	0	8.66162	0.169146	0.0127107	0.181857	2.37875	0.0918343	0.100224	-0.0182359
0.00985	8.41422	2.76561	11.1798	0.0980756	0.0376248	0.1357	5.92025	0.0918689	0.0994985	-0.0179728			0.00985	9.9549	0	9.9549	0.163167	0.0154101	0.178577	4.19767	0.0918452	0.100128	-0.0181677			0.00985	8.66083	0	8.66083	0.169233	0.0127107	0.181944	2.37765	0.0918356	0.100226	-0.0182575
0.00986	8.4138	2.76774	11.1815	0.0981597	0.0376524	0.135812	5.92265	0.0918704	0.0994994	-0.0179932			0.00986	9.95758	0	9.95758	0.163266	0.0154101	0.178676	4.20145	0.0918466	0.100129	-0.0181891			0.00986	8.66005	0	8.66005	0.16932	0.0127107	0.18203	2.37656	0.091837	0.100227	-0.018279
0.00987	8.41337	2.76987	11.1832	0.0982438	0.0376801	0.135924	5.92506	0.0918718	0.0995003	-0.0180137			0.00987	9.96026	0	9.96026	0.163366	0.0154101	0.178776	4.20522	0.091848	0.100131	-0.0182105			0.00987	8.65929	0	8.65929	0.169406	0.0127107	0.182117	2.3755	0.0918383	0.100229	-0.0183005
0.00988	8.41295	2.77201	11.185	0.098328	0.0377078	0.136036	5.92748	0.0918733	0.0995013	-0.0180341			0.00988	9.96294	0	9.96294	0.163466	0.0154101	0.178876	4.20901	0.0918494	0.100132	-0.018232			0.00988	8.65855	0	8.65855	0.169493	0.0127107	0.182203	2.37446	0.0918397	0.10023	-0.0183221
0.00989	8.41253	2.77416	11.1867	0.0984121	0.0377356	0.136148	5.92991	0.0918748	0.0995022	-0.0180546			0.00989	9.96563	0	9.96563	0.163565	0.0154101	0.178975	4.2128	0.0918507	0.100134	-0.0182534			0.00989	8.65783	0	8.65783	0.169579	0.0127107	0.18229	2.37345	0.091841	0.100232	-0.0183437
0.0099	8.41211	2.77631	11.1884	0.0984963	0.0377633	0.13626	5.93236	0.0918763	0.0995032	-0.0180751			0.0099	9.96833	0	9.96833	0.163665	0.0154101	0.179075	4.2166	0.0918521	0.100135	-0.0182748			0.0099	8.65712	0	8.65712	0.169666	0.0127107	0.182377	2.37246	0.0918424	0.100234	-0.0183652
0.00991	8.41169	2.77847	11.1902	0.0985804	0.0377911	0.136372	5.93481	0.0918777	0.0995041	-0.0180956			0.00991	9.97103	0	9.97103	0.163765	0.0154101	0.179175	4.2204	0.0918535	0.100137	-0.0182963			0.00991	8.65643	0	8.65643	0.169752	0.0127107	0.182463	2.3715	0.0918437	0.100235	-0.0183868
0.00992	8.41127	2.78064	11.1919	0.0986645	0.0378189	0.136483	5.93728	0.0918792	0.0995051	-0.0181161			0.00992	9.97373	0	9.97373	0.163864	0.0154101	0.179275	4.22421	0.0918548	0.100139	-0.0183177			0.00992	8.65575	0	8.65575	0.169839	0.0127107	0.18255	2.37055	0.0918451	0.100237	-0.0184084
0.00993	8.41086	2.78281	11.1937	0.0987486	0.0378467	0.136595	5.93976	0.0918807	0.099506	-0.0181366			0.00993	9.97644	0	9.97644	0.163964	0.0154101	0.179374	4.22803	0.0918562	0.10014	-0.0183392			0.00993	8.6551	0	8.6551	0.169926	0.0127107	0.182636	2.36964	0.0918465	0.100238	-0.01843
0.00994	8.41044	2.78499	11.1954	0.0988327	0.0378746	0.136707	5.94224	0.0918822	0.099507	-0.0181571			0.00994	9.97915	0	9.97915	0.164064	0.0154101	0.179474	4.23185	0.0918576	0.100142	-0.0183607			0.00994	8.65446	0	8.65446	0.170012	0.0127107	0.182723	2.36874	0.0918478	0.10024	-0.0184516
0.00995	8.41003	2.78717	11.1972	0.0989168	0.0379025	0.136819	5.94474	0.0918836	0.0995079	-0.0181776			0.00995	9.98187	0	9.98187	0.164164	0.0154101	0.179574	4.23568	0.091859	0.100143	-0.0183822			0.00995	8.65383	0	8.65383	0.170099	0.0127107	0.182809	2.36787	0.0918492	0.100242	-0.0184733
0.00996	8.40962	2.78936	11.199	0.0990009	0.0379303	0.136931	5.94726	0.0918851	0.0995089	-0.0181981			0.00996	9.98459	0	9.98459	0.164264	0.0154101	0.179674	4.23951	0.0918603	0.100145	-0.0184037			0.00996	8.65323	0	8.65323	0.170185	0.0127107	0.182896	2.36703	0.0918505	0.100243	-0.0184949
0.00997	8.40921	2.79156	11.2008	0.099085	0.0379583	0.137043	5.94978	0.0918866	0.0995098	-0.0182187			0.00997	9.98732	0	9.98732	0.164364	0.0154101	0.179774	4.24335	0.0918617	0.100146	-0.0184252			0.00997	8.65264	0	8.65264	0.170272	0.0127107	0.182982	2.3662	0.0918519	0.100245	-0.0185165
0.00998	8.40881	2.79376	11.2026	0.0991691	0.0379862	0.137155	5.95231	0.0918881	0.0995108	-0.0182392			0.00998	9.99005	0	9.99005	0.164464	0.0154101	0.179874	4.2472	0.0918631	0.100148	-0.0184467			0.00998	8.65207	0	8.65207	0.170358	0.0127107	0.183069	2.36541	0.0918533	0.100246	-0.0185382
0.00999	8.4084	2.79597	11.2044	0.0992532	0.0380141	0.137267	5.95486	0.0918896	0.0995118	-0.0182598			0.00999	9.99278	0	9.99278	0.164564	0.0154101	0.179974	4.25105	0.0918645	0.100149	-0.0184682			0.00999	8.65151	0	8.65151	0.170445	0.0127107	0.183155	2.36463	0.0918546	0.100248	-0.0185598
0.01	8.408	2.79819	11.2062	0.0993373	0.0380421	0.137379	5.95741	0.091891	0.0995127	-0.0182803			0.01	9.99552	0	9.99552	0.164663	0.0154101	0.180074	4.25491	0.0918658	0.100151	-0.0184897			0.01	8.65097	0	8.65097	0.170531	0.0127107	0.183242	2.36389	0.091856	0.10025	-0.0185815
0.01001	8.4076	2.80041	11.208	0.0994214	0.0380701	0.137492	5.95998	0.0918925	0.0995137	-0.0183009			0.01001	9.99826	0	9.99826	0.164763	0.0154101	0.180174	4.25877	0.0918672	0.100153	-0.0185113			0.01001	8.65045	0	8.65045	0.170618	0.0127107	0.183328	2.36316	0.0918573	0.100251	-0.0186032
0.01002	8.4072	2.80264	11.2098	0.0995055	0.0380981	0.137604	5.96256	0.091894	0.0995146	-0.0183214			0.01002	10.001	0	10.001	0.164864	0.0154101	0.180274	4.26264	0.0918686	0.100154	-0.0185328			0.01002	8.64995	0	8.64995	0.170704	0.0127107	0.183415	2.36246	0.0918587	0.100253	-0.0186248
0.01003	8.4068	2.80487	11.2117	0.0995896	0.0381262	0.137716	5.96515	0.0918955	0.0995156	-0.018342			0.01003	10.0038	0	10.0038	0.164964	0.0154101	0.180374	4.26652	0.09187	0.100156	-0.0185544			0.01003	8.64947	0	8.64947	0.170791	0.0127107	0.183501	2.36179	0.0918601	0.100254	-0.0186465
0.01004	8.4064	2.80711	11.2135	0.0996736	0.0381542	0.137828	5.96775	0.091897	0.0995165	-0.0183626			0.01004	10.0065	0	10.0065	0.165064	0.0154101	0.180474	4.2704	0.0918713	0.100157	-0.0185759			0.01004	8.649	0	8.649	0.170877	0.0127107	0.183588	2.36114	0.0918614	0.100256	-0.0186682
0.01005	8.40601	2.80936	11.2154	0.0997577	0.0381823	0.13794	5.97036	0.0918985	0.0995175	-0.0183832			0.01005	10.0093	0	10.0093	0.165164	0.0154101	0.180574	4.27428	0.0918727	0.100159	-0.0185975			0.01005	8.64855	0	8.64855	0.170964	0.0127107	0.183674	2.36051	0.0918628	0.100258	-0.01869
0.01006	8.40561	2.81161	11.2172	0.0998418	0.0382104	0.138052	5.97298	0.0918999	0.0995184	-0.0184038			0.01006	10.012	0	10.012	0.165264	0.0154101	0.180674	4.27818	0.0918741	0.10016	-0.0186191			0.01006	8.64812	0	8.64812	0.17105	0.0127107	0.183761	2.35991	0.0918642	0.100259	-0.0187117
0.01007	8.40522	2.81387	11.2191	0.0999258	0.0382386	0.138164	5.97561	0.0919014	0.0995194	-0.0184244			0.01007	10.0148	0	10.0148	0.165364	0.0154101	0.180774	4.28208	0.0918755	0.100162	-0.0186407			0.01007	8.6477	0	8.6477	0.171137	0.0127107	0.183847	2.35933	0.0918655	0.100261	-0.0187334
0.01008	8.40483	2.81614	11.221	0.10001	0.0382667	0.138277	5.97825	0.0919029	0.0995204	-0.018445			0.01008	10.0176	0	10.0176	0.165464	0.0154101	0.180874	4.28598	0.0918769	0.100163	-0.0186623			0.01008	8.64731	0	8.64731	0.171223	0.0127107	0.183934	2.35878	0.0918669	0.100262	-0.0187551
0.01009	8.40444	2.81841	11.2228	0.100094	0.0382949	0.138389	5.98091	0.0919044	0.0995213	-0.0184657			0.01009	10.0203	0	10.0203	0.165564	0.0154101	0.180975	4.28989	0.0918782	0.100165	-0.0186839			0.01009	8.64693	0	8.64693	0.17131	0.0127107	0.18402	2.35826	0.0918683	0.100264	-0.0187769
0.0101	8.40405	2.82069	11.2247	0.100178	0.0383231	0.138501	5.98357	0.0919059	0.0995223	-0.0184863			0.0101	10.0231	0	10.0231	0.165665	0.0154101	0.181075	4.2938	0.0918796	0.100167	-0.0187055			0.0101	8.64657	0	8.64657	0.171396	0.0127107	0.184107	2.35776	0.0918696	0.100266	-0.0187986
0.01011	8.40366	2.82297	11.2266	0.100262	0.0383513	0.138613	5.98625	0.0919074	0.0995232	-0.0185069			0.01011	10.0259	0	10.0259	0.165765	0.0154101	0.181175	4.29772	0.091881	0.100168	-0.0187271			0.01011	8.64622	0	8.64622	0.171483	0.0127107	0.184193	2.35728	0.091871	0.100267	-0.0188204
0.01012	8.40328	2.82526	11.2285	0.100346	0.0383796	0.138726	5.98893	0.0919089	0.0995242	-0.0185276			0.01012	10.0287	0	10.0287	0.165865	0.0154101	0.181275	4.30165	0.0918824	0.10017	-0.0187488			0.01012	8.6459	0	8.6459	0.171569	0.0127107	0.18428	2.35683	0.0918724	0.100269	-0.0188422
0.01013	8.4029	2.82756	11.2305	0.10043	0.0384078	0.138838	5.99163	0.0919104	0.0995252	-0.0185482			0.01013	10.0315	0	10.0315	0.165966	0.0154101	0.181376	4.30558	0.0918838	0.100171	-0.0187704			0.01013	8.64559	0	8.64559	0.171656	0.0127107	0.184366	2.3564	0.0918737	0.10027	-0.018864
0.01014	8.40251	2.82986	11.2324	0.100514	0.0384361	0.13895	5.99433	0.0919118	0.0995261	-0.0185689			0.01014	10.0343	0	10.0343	0.166066	0.0154101	0.181476	4.30952	0.0918851	0.100173	-0.0187921			0.01014	8.6453	0	8.6453	0.171742	0.0127107	0.184453	2.356	0.0918751	0.100272	-0.0188858
0.01015	8.40213	2.83217	11.2343	0.100598	0.0384645	0.139063	5.99705	0.0919133	0.0995271	-0.0185896			0.01015	10.0371	0	10.0371	0.166166	0.0154101	0.181577	4.31346	0.0918865	0.100174	-0.0188137			0.01015	8.64503	0	8.64503	0.171828	0.0127107	0.184539	2.35562	0.0918765	0.100274	-0.0189076
0.01016	8.40175	2.83448	11.2362	0.100682	0.0384928	0.139175	5.99978	0.0919148	0.0995281	-0.0186102			0.01016	10.0399	0	10.0399	0.166267	0.0154101	0.181677	4.31741	0.0918879	0.100176	-0.0188354			0.01016	8.64477	0	8.64477	0.171915	0.0127107	0.184626	2.35527	0.0918779	0.100275	-0.0189294
0.01017	8.40138	2.8368	11.2382	0.100766	0.0385212	0.139287	6.00252	0.0919163	0.099529	-0.0186309			0.01017	10.0427	0	10.0427	0.166367	0.0154101	0.181777	4.32136	0.0918893	0.100177	-0.0188571			0.01017	8.64454	0	8.64454	0.172001	0.0127107	0.184712	2.35495	0.0918792	0.100277	-0.0189512
0.01018	8.401	2.83913	11.2401	0.10085	0.0385495	0.1394	6.00526	0.0919178	0.09953	-0.0186516			0.01018	10.0455	0	10.0455	0.166468	0.0154101	0.181878	4.32532	0.0918907	0.100179	-0.0188788			0.01018	8.64432	0	8.64432	0.172088	0.0127107	0.184798	2.35465	0.0918806	0.100278	-0.018973
0.01019	8.40062	2.84146	11.2421	0.100934	0.038578	0.139512	6.00802	0.0919193	0.099531	-0.0186723			0.01019	10.0483	0	10.0483	0.166568	0.0154101	0.181978	4.32928	0.0918921	0.100181	-0.0189005			0.01019	8.64412	0	8.64412	0.172174	0.0127107	0.184885	2.35437	0.091882	0.10028	-0.0189949
0.0102	8.40025	2.8438	11.244	0.101018	0.0386064	0.139625	6.01079	0.0919208	0.0995319	-0.018693			0.0102	10.0511	0	10.0511	0.166669	0.0154101	0.182079	4.33325	0.0918935	0.100182	-0.0189222			0.0102	8.64394	0	8.64394	0.172261	0.0127107	0.184971	2.35413	0.0918833	0.100282	-0.0190167
0.01021	8.39988	2.84614	11.246	0.101102	0.0386348	0.139737	6.01357	0.0919223	0.0995329	-0.0187137			0.01021	10.0539	0	10.0539	0.166769	0.0154101	0.182179	4.33722	0.0918948	0.100184	-0.0189439			0.01021	8.64378	0	8.64378	0.172347	0.0127107	0.185058	2.3539	0.0918847	0.100283	-0.0190386
0.01022	8.39951	2.84849	11.248	0.101186	0.0386633	0.13985	6.01636	0.0919238	0.0995339	-0.0187345			0.01022	10.0568	0	10.0568	0.16687	0.0154101	0.18228	4.3412	0.0918962	0.100185	-0.0189656			0.01022	8.64363	0	8.64363	0.172434	0.0127107	0.185144	2.35371	0.0918861	0.100285	-0.0190604
0.01023	8.39914	2.85085	11.25	0.10127	0.0386918	0.139962	6.01916	0.0919253	0.0995348	-0.0187552			0.01023	10.0596	0	10.0596	0.166971	0.0154101	0.182381	4.34518	0.0918976	0.100187	-0.0189874			0.01023	8.6435	0	8.6435	0.17252	0.0127107	0.185231	2.35353	0.0918875	0.100286	-0.0190823
0.01024	8.39877	2.85321	11.252	0.101354	0.0387203	0.140075	6.02197	0.0919268	0.0995358	-0.0187759			0.01024	10.0624	0	10.0624	0.167071	0.0154101	0.182481	4.34917	0.091899	0.100188	-0.0190091			0.01024	8.64339	0	8.64339	0.172606	0.0127107	0.185317	2.35339	0.0918888	0.100288	-0.0191042
0.01025	8.3984	2.85557	11.254	0.101438	0.0387489	0.140187	6.02479	0.0919283	0.0995368	-0.0187967			0.01025	10.0653	0	10.0653	0.167172	0.0154101	0.182582	4.35317	0.0919004	0.10019	-0.0190309			0.01025	8.6433	0	8.6433	0.172693	0.0127107	0.185404	2.35327	0.0918902	0.10029	-0.0191261
0.01026	8.39804	2.85795	11.256	0.101522	0.0387775	0.1403	6.02762	0.0919298	0.0995377	-0.0188174			0.01026	10.0681	0	10.0681	0.167273	0.0154101	0.182683	4.35716	0.0919018	0.100192	-0.0190526			0.01026	8.64323	0	8.64323	0.172779	0.0127107	0.18549	2.35317	0.0918916	0.100291	-0.019148
0.01027	8.39767	2.86033	11.258	0.101606	0.0388061	0.140412	6.03046	0.0919313	0.0995387	-0.0188382			0.01027	10.0709	0	10.0709	0.167373	0.0154101	0.182783	4.36117	0.0919032	0.100193	-0.0190744			0.01027	8.64318	0	8.64318	0.172866	0.0127107	0.185576	2.3531	0.091893	0.100293	-0.0191699
0.01028	8.39731	2.86271	11.26	0.10169	0.0388347	0.140525	6.03331	0.0919328	0.0995397	-0.018859			0.01028	10.0738	0	10.0738	0.167474	0.0154101	0.182884	4.36518	0.0919046	0.100195	-0.0190962			0.01028	8.64314	0	8.64314	0.172952	0.0127107	0.185663	2.35306	0.0918943	0.100294	-0.0191919
0.01029	8.39695	2.8651	11.2621	0.101774	0.0388633	0.140638	6.03617	0.0919343	0.0995406	-0.0188797			0.01029	10.0766	0	10.0766	0.167575	0.0154101	0.182985	4.36919	0.091906	0.100196	-0.019118			0.01029	8.64313	0	8.64313	0.173039	0.0127107	0.185749	2.35304	0.0918957	0.100296	-0.0192138
0.0103	8.39659	2.8675	11.2641	0.101858	0.038892	0.14075	6.03904	0.0919358	0.0995416	-0.0189005			0.0103	10.0795	0	10.0795	0.167676	0.0154101	0.183086	4.37321	0.0919074	0.100198	-0.0191398			0.0103	8.64313	0	8.64313	0.173125	0.0127107	0.185836	2.35305	0.0918971	0.100298	-0.0192357
0.01031	8.39623	2.8699	11.2661	0.101942	0.0389207	0.140863	6.04192	0.0919373	0.0995426	-0.0189213			0.01031	10.0823	0	10.0823	0.167776	0.0154101	0.183187	4.37723	0.0919088	0.100199	-0.0191616			0.01031	8.65378	0	8.65378	0.173212	0.0127107	0.185922	2.36804	0.0918985	0.100299	-0.0192577
0.01032	8.39587	2.87231	11.2682	0.102026	0.0389494	0.140976	6.04481	0.0919388	0.0995436	-0.0189421			0.01032	10.0852	0	10.0852	0.167877	0.0154101	0.183287	4.38126	0.0919101	0.100201	-0.0191834			0.01032	8.66926	0	8.66926	0.173298	0.0127107	0.186009	2.38982	0.0918999	0.100301	-0.0192796
0.01033	8.39551	2.87472	11.2702	0.10211	0.0389781	0.141088	6.04771	0.0919403	0.0995445	-0.0189629			0.01033	10.0881	0	10.0881	0.167978	0.0154101	0.183388	4.38529	0.0919115	0.100203	-0.0192053			0.01033	8.68465	0	8.68465	0.173385	0.0127107	0.186096	2.41146	0.0919012	0.100302	-0.0193016
0.01034	8.39516	2.87714	11.2723	0.102194	0.0390069	0.141201	6.05062	0.0919418	0.0995455	-0.0189837			0.01034	10.0909	0	10.0909	0.168079	0.0154101	0.183489	4.38933	0.0919129	0.100204	-0.0192271			0.01034	8.69993	0	8.69993	0.173472	0.0127107	0.186183	2.43297	0.0919026	0.100304	-0.0193236
0.01035	8.3948	2.87957	11.2744	0.102278	0.0390357	0.141314	6.05354	0.0919433	0.0995465	-0.0190046			0.01035	10.0938	0	10.0938	0.16818	0.0154101	0.18359	4.39337	0.0919143	0.100206	-0.019249			0.01035	8.71512	0	8.71512	0.173559	0.0127107	0.18627	2.45433	0.091904	0.100306	-0.0193456
0.01036	8.39445	2.882	11.2765	0.102362	0.0390645	0.141426	6.05647	0.0919448	0.0995475	-0.0190254			0.01036	10.0967	0	10.0967	0.168281	0.0154101	0.183691	4.39742	0.0919157	0.100207	-0.0192708			0.01036	8.73021	0	8.73021	0.173646	0.0127107	0.186357	2.47556	0.0919054	0.100307	-0.0193676
0.01037	8.3941	2.88444	11.2785	0.102446	0.0390934	0.141539	6.05941	0.0919463	0.0995484	-0.0190462			0.01037	10.0995	0	10.0995	0.168382	0.0154101	0.183792	4.40147	0.0919171	0.100209	-0.0192927			0.01037	8.7452	0	8.7452	0.173734	0.0127107	0.186444	2.49666	0.0919068	0.100309	-0.0193896
0.01038	8.39375	2.88688	11.2806	0.10253	0.0391222	0.141652	6.06236	0.0919478	0.0995494	-0.0190671			0.01038	10.1024	0	10.1024	0.168483	0.0154101	0.183893	4.40552	0.0919185	0.10021	-0.0193146			0.01038	8.7601	0	8.7601	0.173821	0.0127107	0.186532	2.51762	0.0919082	0.10031	-0.0194116
0.01039	8.3934	2.88933	11.2827	0.102614	0.0391511	0.141765	6.06531	0.0919493	0.0995504	-0.0190879			0.01039	10.1053	0	10.1053	0.168584	0.0154101	0.183994	4.40958	0.0919199	0.100212	-0.0193365			0.01039	8.77491	0	8.77491	0.173909	0.0127107	0.18662	2.53846	0.0919095	0.100312	-0.0194336
0.0104	8.39305	2.89178	11.2848	0.102698	0.03918	0.141878	6.06828	0.0919509	0.0995514	-0.0191088			0.0104	10.1082	0	10.1082	0.168685	0.0154101	0.184095	4.41365	0.0919213	0.100214	-0.0193583			0.0104	8.78962	0	8.78962	0.173997	0.0127107	0.186708	2.55916	0.0919109	0.100314	-0.0194557
0.01041	8.3927	2.89424	11.2869	0.102782	0.0392089	0.141991	6.07126	0.0919524	0.0995524	-0.0191297			0.01041	10.1111	0	10.1111	0.168786	0.0154101	0.184197	4.41772	0.0919227	0.100215	-0.0193803			0.01041	8.80425	0	8.80425	0.174085	0.0127107	0.186796	2.57973	0.0919123	0.100315	-0.0194777
0.01042	8.39235	2.89671	11.2891	0.102866	0.0392379	0.142104	6.07425	0.0919539	0.0995533	-0.0191506			0.01042	10.114	0	10.114	0.168888	0.0154101	0.184298	4.42179	0.0919241	0.100217	-0.0194022			0.01042	8.81878	0	8.81878	0.174173	0.0127107	0.186884	2.60017	0.0919137	0.100317	-0.0194998
0.01043	8.39201	2.89918	11.2912	0.10295	0.0392669	0.142216	6.07724	0.0919554	0.0995543	-0.0191714			0.01043	10.1169	0	10.1169	0.168989	0.0154101	0.184399	4.42587	0.0919255	0.100218	-0.0194241			0.01043	8.83322	0	8.83322	0.174261	0.0127107	0.186972	2.62048	0.0919151	0.100319	-0.0195218
0.01044	8.39167	2.90166	11.2933	0.103033	0.0392959	0.142329	6.08025	0.0919569	0.0995553	-0.0191923			0.01044	10.1198	0	10.1198	0.16909	0.0154101	0.1845	4.42995	0.0919269	0.10022	-0.019446			0.01044	8.84756	0	8.84756	0.17435	0.0127107	0.187061	2.64067	0.0919165	0.10032	-0.0195439
0.01045	8.39132	2.90414	11.2955	0.103117	0.0393249	0.142442	6.08327	0.0919584	0.0995563	-0.0192132			0.01045	10.1227	0	10.1227	0.169191	0.0154101	0.184601	4.43404	0.0919283	0.100221	-0.019468			0.01045	8.86182	0	8.86182	0.174438	0.0127107	0.187149	2.66074	0.0919179	0.100322	-0.019566
0.01046	8.39098	2.90663	11.2976	0.103201	0.039354	0.142555	6.08629	0.0919599	0.0995573	-0.0192341			0.01046	10.1256	0	10.1256	0.169293	0.0154101	0.184703	4.43813	0.0919297	0.100223	-0.0194899			0.01046	8.876	0	8.876	0.174527	0.0127107	0.187238	2.68067	0.0919192	0.100323	-0.0195881
0.01047	8.39064	2.90912	11.2998	0.103285	0.0393831	0.142668	6.08932	0.0919614	0.0995582	-0.0192551			0.01047	10.1285	0	10.1285	0.169394	0.0154101	0.184804	4.44222	0.0919311	0.100225	-0.0195119			0.01047	8.89008	0	8.89008	0.174616	0.0127107	0.187327	2.70049	0.0919206	0.100325	-0.0196102
0.01048	8.3903	2.91162	11.3019	0.103369	0.0394122	0.142781	6.09237	0.091963	0.0995592	-0.019276			0.01048	10.1314	0	10.1314	0.169495	0.0154101	0.184905	4.44632	0.0919325	0.100226	-0.0195339			0.01048	8.90408	0	8.90408	0.174705	0.0127107	0.187416	2.72018	0.091922	0.100327	-0.0196323
0.01049	8.38996	2.91413	11.3041	0.103453	0.0394413	0.142894	6.09542	0.0919645	0.0995602	-0.0192969			0.01049	10.1343	0	10.1343	0.169597	0.0154101	0.185007	4.45043	0.0919339	0.100228	-0.0195558			0.01049	8.91799	0	8.91799	0.174794	0.0127107	0.187505	2.73975	0.0919234	0.100328	-0.0196544
0.0105	8.38962	2.91664	11.3063	0.103537	0.0394705	0.143007	6.09848	0.091966	0.0995612	-0.0193179			0.0105	10.1372	0	10.1372	0.169698	0.0154101	0.185108	4.45453	0.0919353	0.100229	-0.0195778			0.0105	8.93181	0	8.93181	0.174884	0.0127107	0.187594	2.7592	0.0919248	0.10033	-0.0196766
0.01051	8.38929	2.91915	11.3084	0.103621	0.0394997	0.143121	6.10156	0.0919675	0.0995622	-0.0193388			0.01051	10.1401	0	10.1401	0.169799	0.0154101	0.185209	4.45865	0.0919367	0.100231	-0.0195998			0.01051	8.94555	0	8.94555	0.174973	0.0127107	0.187684	2.77853	0.0919262	0.100331	-0.0196987
0.01052	8.38895	2.92168	11.3106	0.103705	0.0395289	0.143234	6.10464	0.091969	0.0995632	-0.0193598			0.01052	10.1431	0	10.1431	0.169901	0.0154101	0.185311	4.46276	0.0919381	0.100232	-0.0196218			0.01052	8.95921	0	8.95921	0.175063	0.0127107	0.187773	2.79774	0.0919276	0.100333	-0.0197209
0.01053	8.38862	2.9242	11.3128	0.103789	0.0395581	0.143347	6.10773	0.0919705	0.0995642	-0.0193807			0.01053	10.146	0	10.146	0.170002	0.0154101	0.185412	4.46688	0.0919395	0.100234	-0.0196439			0.01053	8.97278	0	8.97278	0.175152	0.0127107	0.187863	2.81684	0.091929	0.100335	-0.019743
0.01054	8.38828	2.92674	11.315	0.103873	0.0395874	0.14346	6.11083	0.0919721	0.0995651	-0.0194017			0.01054	10.1489	0	10.1489	0.170104	0.0154101	0.185514	4.47101	0.0919409	0.100236	-0.0196659			0.01054	8.98627	0	8.98627	0.175242	0.0127107	0.187953	2.83582	0.0919304	0.100336	-0.0197652
0.01055	8.38795	2.92927	11.3172	0.103956	0.0396167	0.143573	6.11394	0.0919736	0.0995661	-0.0194227			0.01055	10.1518	0	10.1518	0.170205	0.0154101	0.185615	4.47514	0.0919424	0.100237	-0.0196879			0.01055	8.99968	0	8.99968	0.175332	0.0127107	0.188043	2.85468	0.0919318	0.100338	-0.0197874
0.01056	8.38762	2.93182	11.3194	0.10404	0.039646	0.143686	6.11705	0.0919751	0.0995671	-0.0194437			0.01056	10.1548	0	10.1548	0.170307	0.0154101	0.185717	4.47927	0.0919438	0.100239	-0.01971			0.01056	9.013	0	9.013	0.175422	0.0127107	0.188133	2.87343	0.0919331	0.100339	-0.0198096
0.01057	8.38729	2.93437	11.3217	0.104124	0.0396753	0.1438	6.12018	0.0919766	0.0995681	-0.0194647			0.01057	10.1577	0	10.1577	0.170409	0.0154101	0.185819	4.48341	0.0919452	0.10024	-0.019732			0.01057	9.02625	0	9.02625	0.175512	0.0127107	0.188223	2.89206	0.0919345	0.100341	-0.0198318
0.01058	8.38696	2.93692	11.3239	0.104208	0.0397047	0.143913	6.12332	0.0919782	0.0995691	-0.0194857			0.01058	10.1607	0	10.1607	0.17051	0.0154101	0.18592	4.48755	0.0919466	0.100242	-0.0197541			0.01058	9.03941	0	9.03941	0.175603	0.0127107	0.188314	2.91059	0.0919359	0.100343	-0.019854
0.01059	8.38663	2.93948	11.3261	0.104292	0.0397341	0.144026	6.12646	0.0919797	0.0995701	-0.0195067			0.01059	10.1636	0	10.1636	0.170612	0.0154101	0.186022	4.49169	0.091948	0.100243	-0.0197762			0.01059	9.0525	0	9.0525	0.175693	0.0127107	0.188404	2.929	0.0919373	0.100344	-0.0198762
0.0106	8.3863	2.94205	11.3284	0.104376	0.0397635	0.144139	6.12961	0.0919812	0.0995711	-0.0195277			0.0106	10.1665	0	10.1665	0.170714	0.0154101	0.186124	4.49584	0.0919494	0.100245	-0.0197983			0.0106	9.0655	0	9.0655	0.175784	0.0127107	0.188495	2.9473	0.0919387	0.100346	-0.0198984
0.01061	8.38598	2.94462	11.3306	0.10446	0.0397929	0.144253	6.13278	0.0919827	0.0995721	-0.0195487			0.01061	10.1695	0	10.1695	0.170815	0.0154101	0.186225	4.49999	0.0919508	0.100247	-0.0198204			0.01061	9.07843	0	9.07843	0.175875	0.0127107	0.188585	2.96548	0.0919401	0.100348	-0.0199206
0.01062	8.38565	2.9472	11.3328	0.104544	0.0398224	0.144366	6.13595	0.0919843	0.0995731	-0.0195698			0.01062	10.1724	0	10.1724	0.170917	0.0154101	0.186327	4.50415	0.0919522	0.100248	-0.0198425			0.01062	9.09128	0	9.09128	0.175966	0.0127107	0.188676	2.98356	0.0919415	0.100349	-0.0199429
0.01063	8.38533	2.94978	11.3351	0.104627	0.0398519	0.144479	6.13913	0.0919858	0.0995741	-0.0195908			0.01063	10.1754	0	10.1754	0.171019	0.0154101	0.186429	4.50831	0.0919536	0.10025	-0.0198646			0.01063	9.10405	0	9.10405	0.176057	0.0127107	0.188767	3.00154	0.0919429	0.100351	-0.0199651
0.01064	8.385	2.95236	11.3374	0.104711	0.0398814	0.144593	6.14232	0.0919873	0.099575	-0.0196119			0.01064	10.1784	0	10.1784	0.171121	0.0154101	0.186531	4.51248	0.091955	0.100251	-0.0198867			0.01064	9.11675	0	9.11675	0.176148	0.0127107	0.188859	3.0194	0.0919443	0.100352	-0.0199874
0.01065	8.38468	2.95496	11.3396	0.104795	0.0399109	0.144706	6.14552	0.0919888	0.099576	-0.0196329			0.01065	10.1813	0	10.1813	0.171222	0.0154101	0.186632	4.51664	0.0919564	0.100253	-0.0199088			0.01065	9.12937	0	9.12937	0.176239	0.0127107	0.18895	3.03716	0.0919457	0.100354	-0.0200097
0.01066	8.38436	2.95756	11.3419	0.104879	0.0399405	0.14482	6.14873	0.0919904	0.099577	-0.019654			0.01066	10.1843	0	10.1843	0.171324	0.0154101	0.186734	4.52082	0.0919579	0.100255	-0.019931			0.01066	9.14192	0	9.14192	0.176331	0.0127107	0.189041	3.05481	0.0919471	0.100356	-0.020032
0.01067	8.38403	2.96016	11.3442	0.104963	0.0399701	0.144933	6.15194	0.0919919	0.099578	-0.0196751			0.01067	10.1872	0	10.1872	0.171426	0.0154101	0.186836	4.52499	0.0919593	0.100256	-0.0199531			0.01067	9.15439	0	9.15439	0.176422	0.0127107	0.189133	3.07236	0.0919485	0.100357	-0.0200543
0.01068	8.38371	2.96277	11.3465	0.105047	0.0399997	0.145046	6.15517	0.0919934	0.099579	-0.0196962			0.01068	10.1902	0	10.1902	0.171528	0.0154101	0.186938	4.52917	0.0919607	0.100258	-0.0199753			0.01068	9.16679	0	9.16679	0.176514	0.0127107	0.189224	3.0898	0.0919499	0.100359	-0.0200766
0.01069	8.38339	2.96538	11.3488	0.105131	0.0400294	0.14516	6.1584	0.091995	0.09958	-0.0197173			0.01069	10.1932	0	10.1932	0.17163	0.0154101	0.18704	4.53335	0.0919621	0.100259	-0.0199975			0.01069	9.17911	0	9.17911	0.176605	0.0127107	0.189316	3.10714	0.0919513	0.10036	-0.0200989
0.0107	8.38308	2.968	11.3511	0.105214	0.040059	0.145273	6.16164	0.0919965	0.099581	-0.0197384			0.0107	10.1961	0	10.1961	0.171732	0.0154101	0.187142	4.53754	0.0919635	0.100261	-0.0200197			0.0107	9.19136	0	9.19136	0.176697	0.0127107	0.189408	3.12438	0.0919527	0.100362	-0.0201212
0.01071	8.38276	2.97063	11.3534	0.105298	0.0400887	0.145387	6.16489	0.091998	0.099582	-0.0197595			0.01071	10.1991	0	10.1991	0.171834	0.0154101	0.187244	4.54173	0.0919649	0.100262	-0.0200418			0.01071	9.20354	0	9.20354	0.176789	0.0127107	0.1895	3.14151	0.0919541	0.100364	-0.0201435
0.01072	8.38244	2.97326	11.3557	0.105382	0.0401185	0.145501	6.16815	0.0919996	0.099583	-0.0197806			0.01072	10.2021	0	10.2021	0.171936	0.0154101	0.187346	4.54592	0.0919664	0.100264	-0.020064			0.01072	9.21565	0	9.21565	0.176882	0.0127107	0.189592	3.15855	0.0919555	0.100365	-0.0201659
0.01073	8.38212	2.97589	11.358	0.105466	0.0401482	0.145614	6.17142	0.0920011	0.099584	-0.0198017			0.01073	10.2051	0	10.2051	0.172038	0.0154101	0.187448	4.55012	0.0919678	0.100266	-0.0200863			0.01073	9.22769	0	9.22769	0.176974	0.0127107	0.189685	3.17549	0.0919569	0.100367	-0.0201882
0.01074	8.38181	2.97853	11.3603	0.10555	0.040178	0.145728	6.1747	0.0920026	0.099585	-0.0198229			0.01074	10.2081	0	10.2081	0.17214	0.0154101	0.18755	4.55432	0.0919692	0.100267	-0.0201085			0.01074	9.23965	0	9.23965	0.177066	0.0127107	0.189777	3.19232	0.0919583	0.100369	-0.0202106
0.01075	8.38149	2.98118	11.3627	0.105634	0.0402078	0.145841	6.17798	0.0920042	0.099586	-0.019844			0.01075	10.211	0	10.211	0.172242	0.0154101	0.187652	4.55853	0.0919706	0.100269	-0.0201307			0.01075	9.25155	0	9.25155	0.177159	0.0127107	0.189869	3.20906	0.0919597	0.10037	-0.020233
0.01076	8.38118	2.98383	11.365	0.105717	0.0402376	0.145955	6.18128	0.0920057	0.099587	-0.0198651			0.01076	10.214	0	10.214	0.172344	0.0154101	0.187755	4.56274	0.091972	0.10027	-0.020153			0.01076	9.26338	0	9.26338	0.177251	0.0127107	0.189962	3.2257	0.0919611	0.100372	-0.0202554
0.01077	8.38087	2.98649	11.3674	0.105801	0.0402675	0.146069	6.18458	0.0920072	0.099588	-0.0198863			0.01077	10.217	0	10.217	0.172447	0.0154101	0.187857	4.56695	0.0919734	0.100272	-0.0201752			0.01077	9.27514	0	9.27514	0.177344	0.0127107	0.190055	3.24225	0.0919625	0.100373	-0.0202778
0.01078	8.38055	2.98915	11.3697	0.105885	0.0402974	0.146182	6.18789	0.0920088	0.099589	-0.0199075			0.01078	10.22	0	10.22	0.172549	0.0154101	0.187959	4.57116	0.0919749	0.100274	-0.0201975			0.01078	9.28683	0	9.28683	0.177437	0.0127107	0.190148	3.2587	0.0919639	0.100375	-0.0203002
0.01079	8.38024	2.99182	11.3721	0.105969	0.0403273	0.146296	6.19121	0.0920103	0.09959	-0.0199286			0.01079	10.223	0	10.223	0.172651	0.0154101	0.188061	4.57538	0.0919763	0.100275	-0.0202197			0.01079	9.29845	0	9.29845	0.17753	0.0127107	0.190241	3.27505	0.0919653	0.100377	-0.0203226
0.0108	8.37993	2.99449	11.3744	0.106053	0.0403572	0.14641	6.19453	0.0920119	0.099591	-0.0199498			0.0108	10.226	0	10.226	0.172753	0.0154101	0.188164	4.5796	0.0919777	0.100277	-0.020242			0.0108	9.31001	0	9.31001	0.177623	0.0127107	0.190334	3.29131	0.0919668	0.100378	-0.020345
0.01081	8.37962	2.99717	11.3768	0.106136	0.0403872	0.146524	6.19787	0.0920134	0.099592	-0.019971			0.01081	10.229	0	10.229	0.172856	0.0154101	0.188266	4.58383	0.0919791	0.100278	-0.0202643			0.01081	9.3215	0	9.3215	0.177716	0.0127107	0.190427	3.30748	0.0919682	0.10038	-0.0203674
0.01082	8.37931	2.99985	11.3792	0.10622	0.0404172	0.146637	6.20121	0.0920149	0.099593	-0.0199922			0.01082	10.232	0	10.232	0.172958	0.0154101	0.188368	4.58806	0.0919805	0.10028	-0.0202866			0.01082	9.33292	0	9.33292	0.17781	0.0127107	0.19052	3.32355	0.0919696	0.100382	-0.0203899
0.01083	8.379	3.00254	11.3815	0.106304	0.0404472	0.146751	6.20457	0.0920165	0.099594	-0.0200134			0.01083	10.235	0	10.235	0.17306	0.0154101	0.188471	4.59229	0.091982	0.100282	-0.0203089			0.01083	9.34428	0	9.34428	0.177903	0.0127107	0.190614	3.33953	0.091971	0.100383	-0.0204123
0.01084	8.37869	3.00523	11.3839	0.106388	0.0404772	0.146865	6.20793	0.092018	0.099595	-0.0200346			0.01084	10.238	0	10.238	0.173163	0.0154101	0.188573	4.59653	0.0919834	0.100283	-0.0203312			0.01084	9.35557	0	9.35557	0.177997	0.0127107	0.190707	3.35542	0.0919724	0.100385	-0.0204348
0.01085	8.37839	3.00793	11.3863	0.106472	0.0405073	0.146979	6.2113	0.0920196	0.099596	-0.0200559			0.01085	10.241	0	10.241	0.173265	0.0154101	0.188675	4.60076	0.0919848	0.100285	-0.0203536			0.01085	9.3668	0	9.3668	0.17809	0.0127107	0.190801	3.37122	0.0919738	0.100386	-0.0204573
0.01086	8.37808	3.01063	11.3887	0.106555	0.0405374	0.147093	6.21467	0.0920211	0.0995971	-0.0200771			0.01086	10.244	0	10.244	0.173368	0.0154101	0.188778	4.60501	0.0919862	0.100286	-0.0203759			0.01086	9.37796	0	9.37796	0.178184	0.0127107	0.190895	3.38693	0.0919752	0.100388	-0.0204797
0.01087	8.37777	3.01334	11.3911	0.106639	0.0405675	0.147207	6.21806	0.0920227	0.0995981	-0.0200983			0.01087	10.2471	0	10.2471	0.17347	0.0154101	0.18888	4.60925	0.0919877	0.100288	-0.0203982			0.01087	9.38906	0	9.38906	0.178278	0.0127107	0.190989	3.40255	0.0919766	0.10039	-0.0205022
0.01088	8.37747	3.01605	11.3935	0.106723	0.0405977	0.147321	6.22145	0.0920242	0.0995991	-0.0201196			0.01088	10.2501	0	10.2501	0.173573	0.0154101	0.188983	4.6135	0.0919891	0.10029	-0.0204206			0.01088	9.4001	0	9.4001	0.178372	0.0127107	0.191083	3.41808	0.091978	0.100391	-0.0205247
0.01089	8.37716	3.01877	11.3959	0.106807	0.0406278	0.147435	6.22485	0.0920257	0.0996001	-0.0201408			0.01089	10.2531	0	10.2531	0.173675	0.0154101	0.189085	4.61775	0.0919905	0.100291	-0.020443			0.01089	9.41108	0	9.41108	0.178466	0.0127107	0.191177	3.43352	0.0919794	0.100393	-0.0205472
0.0109	8.37686	3.0215	11.3984	0.106891	0.0406581	0.147549	6.22826	0.0920273	0.0996011	-0.0201621			0.0109	10.2561	0	10.2561	0.173778	0.0154101	0.189188	4.62201	0.0919919	0.100293	-0.0204653			0.0109	9.42199	0	9.42199	0.17856	0.0127107	0.191271	3.44888	0.0919809	0.100395	-0.0205698
0.01091	8.37656	3.02423	11.4008	0.106974	0.0406883	0.147663	6.23168	0.0920288	0.0996021	-0.0201834			0.01091	10.2591	0	10.2591	0.173881	0.0154101	0.189291	4.62627	0.0919934	0.100294	-0.0204877			0.01091	9.43285	0	9.43285	0.178654	0.0127107	0.191365	3.46415	0.0919823	0.100396	-0.0205923
0.01092	8.37625	3.02696	11.4032	0.107058	0.0407186	0.147777	6.23511	0.0920304	0.0996031	-0.0202047			0.01092	10.2622	0	10.2622	0.173983	0.0154101	0.189393	4.63053	0.0919948	0.100296	-0.0205101			0.01092	9.44364	0	9.44364	0.178749	0.0127107	0.19146	3.47934	0.0919837	0.100398	-0.0206148
0.01093	8.37595	3.0297	11.4057	0.107142	0.0407488	0.147891	6.23854	0.0920319	0.0996041	-0.0202259			0.01093	10.2652	0	10.2652	0.174086	0.0154101	0.189496	4.63479	0.0919962	0.100298	-0.0205325			0.01093	9.45437	0	9.45437	0.178843	0.0127107	0.191554	3.49444	0.0919851	0.100399	-0.0206374
0.01094	8.37565	3.03244	11.4081	0.107226	0.0407792	0.148005	6.24198	0.0920335	0.0996051	-0.0202472			0.01094	10.2682	0	10.2682	0.174189	0.0154101	0.189599	4.63906	0.0919977	0.100299	-0.020555			0.01094	9.46504	0	9.46504	0.178938	0.0127107	0.191649	3.50945	0.0919865	0.100401	-0.0206599
0.01095	8.37535	3.03519	11.4105	0.107309	0.0408095	0.148119	6.24543	0.092035	0.0996061	-0.0202686			0.01095	10.2712	0	10.2712	0.174291	0.0154101	0.189701	4.64333	0.0919991	0.100301	-0.0205774			0.01095	9.47565	0	9.47565	0.179033	0.0127107	0.191744	3.52438	0.0919879	0.100403	-0.0206825
0.01096	8.37505	3.03795	11.413	0.107393	0.0408399	0.148233	6.24889	0.0920366	0.0996072	-0.0202899			0.01096	10.2743	0	10.2743	0.174394	0.0154101	0.189804	4.6476	0.0920005	0.100302	-0.0205998			0.01096	9.48621	0	9.48621	0.179128	0.0127107	0.191838	3.53923	0.0919893	0.100404	-0.0207051
0.01097	8.37475	3.04071	11.4155	0.107477	0.0408703	0.148347	6.25236	0.0920381	0.0996082	-0.0203112			0.01097	10.2773	0	10.2773	0.174497	0.0154101	0.189907	4.65188	0.092002	0.100304	-0.0206223			0.01097	9.4967	0	9.4967	0.179223	0.0127107	0.191933	3.554	0.0919908	0.100406	-0.0207277
0.01098	8.37445	3.04347	11.4179	0.107561	0.0409007	0.148461	6.25583	0.0920397	0.0996092	-0.0203325			0.01098	10.2803	0	10.2803	0.1746	0.0154101	0.19001	4.65616	0.0920034	0.100306	-0.0206447			0.01098	9.50714	0	9.50714	0.179318	0.0127107	0.192028	3.56869	0.0919922	0.100408	-0.0207503
0.01099	8.37415	3.04624	11.4204	0.107644	0.0409312	0.148576	6.25931	0.0920413	0.0996102	-0.0203539			0.01099	10.2834	0	10.2834	0.174702	0.0154101	0.190113	4.66044	0.0920048	0.100307	-0.0206672			0.01099	9.51752	0	9.51752	0.179413	0.0127107	0.192124	3.58329	0.0919936	0.100409	-0.0207729
0.011	8.37385	3.04902	11.4229	0.107728	0.0409616	0.14869	6.2628	0.0920428	0.0996112	-0.0203752			0.011	10.2864	0	10.2864	0.174805	0.0154101	0.190215	4.66473	0.0920063	0.100309	-0.0206897			0.011	9.52784	0	9.52784	0.179508	0.0127107	0.192219	3.59782	0.091995	0.100411	-0.0207955
0.01101	8.37355	3.0518	11.4253	0.107812	0.0409921	0.148804	6.2663	0.0920444	0.0996122	-0.0203966			0.01101	10.2895	0	10.2895	0.174908	0.0154101	0.190318	4.66902	0.0920077	0.10031	-0.0207122			0.01101	9.53811	0	9.53811	0.179604	0.0127107	0.192314	3.61226	0.0919964	0.100412	-0.0208181
0.01102	8.37326	3.05458	11.4278	0.107896	0.0410227	0.148918	6.2698	0.0920459	0.0996132	-0.0204179			0.01102	10.2925	0	10.2925	0.175011	0.0154101	0.190421	4.67331	0.0920091	0.100312	-0.0207347			0.01102	9.54832	0	9.54832	0.179699	0.0127107	0.19241	3.62663	0.0919979	0.100414	-0.0208408
0.01103	8.37296	3.05737	11.4303	0.107979	0.0410533	0.149033	6.27332	0.0920475	0.0996143	-0.0204393			0.01103	10.2956	0	10.2956	0.175114	0.0154101	0.190524	4.6776	0.0920106	0.100314	-0.0207572			0.01103	9.55847	0	9.55847	0.179795	0.0127107	0.192505	3.64091	0.0919993	0.100416	-0.0208634
0.01104	8.37266	3.06016	11.4328	0.108063	0.0410838	0.149147	6.27684	0.092049	0.0996153	-0.0204607			0.01104	10.2986	0	10.2986	0.175217	0.0154101	0.190627	4.6819	0.092012	0.100315	-0.0207797			0.01104	9.56857	0	9.56857	0.17989	0.0127107	0.192601	3.65512	0.0920007	0.100417	-0.0208861
0.01105	8.37237	3.06296	11.4353	0.108147	0.0411145	0.149261	6.28036	0.0920506	0.0996163	-0.0204821			0.01105	10.3017	0	10.3017	0.17532	0.0154101	0.19073	4.6862	0.0920134	0.100317	-0.0208022			0.01105	9.57861	0	9.57861	0.179986	0.0127107	0.192697	3.66926	0.0920021	0.100419	-0.0209088
0.01106	8.37207	3.06577	11.4378	0.108231	0.0411451	0.149376	6.2839	0.0920522	0.0996173	-0.0205035			0.01106	10.3047	0	10.3047	0.175423	0.0154101	0.190833	4.6905	0.0920149	0.100318	-0.0208247			0.01106	9.5886	0	9.5886	0.180082	0.0127107	0.192793	3.68331	0.0920035	0.100421	-0.0209314
0.01107	8.37178	3.06858	11.4404	0.108314	0.0411758	0.14949	6.28744	0.0920537	0.0996183	-0.0205249			0.01107	10.3078	0	10.3078	0.175526	0.0154101	0.190937	4.69481	0.0920163	0.10032	-0.0208473			0.01107	9.59854	0	9.59854	0.180178	0.0127107	0.192889	3.69729	0.092005	0.100422	-0.0209541
0.01108	8.37149	3.07139	11.4429	0.108398	0.0412065	0.149605	6.29099	0.0920553	0.0996194	-0.0205463			0.01108	10.3108	0	10.3108	0.17563	0.0154101	0.19104	4.69912	0.0920177	0.100322	-0.0208698			0.01108	9.60842	0	9.60842	0.180274	0.0127107	0.192985	3.7112	0.0920064	0.100424	-0.0209768
0.01109	8.37119	3.07421	11.4454	0.108482	0.0412372	0.149719	6.29455	0.0920568	0.0996204	-0.0205677			0.01109	10.3139	0	10.3139	0.175733	0.0154101	0.191143	4.70343	0.0920192	0.100323	-0.0208924			0.01109	9.61825	0	9.61825	0.18037	0.0127107	0.193081	3.72503	0.0920078	0.100425	-0.0209995
0.0111	8.3709	3.07703	11.4479	0.108565	0.041268	0.149833	6.29812	0.0920584	0.0996214	-0.0205891			0.0111	10.317	0	10.317	0.175836	0.0154101	0.191246	4.70774	0.0920206	0.100325	-0.020915			0.0111	9.62802	0	9.62802	0.180467	0.0127107	0.193177	3.73878	0.0920092	0.100427	-0.0210223
0.01111	8.37061	3.07986	11.4505	0.108649	0.0412988	0.149948	6.30169	0.09206	0.0996224	-0.0206106			0.01111	10.32	0	10.32	0.175939	0.0154101	0.191349	4.71206	0.0920221	0.100326	-0.0209376			0.01111	9.63775	0	9.63775	0.180563	0.0127107	0.193274	3.75246	0.0920107	0.100429	-0.021045
0.01112	8.37031	3.0827	11.453	0.108733	0.0413296	0.150063	6.30527	0.0920615	0.0996234	-0.020632			0.01112	10.3231	0	10.3231	0.176042	0.0154101	0.191452	4.71638	0.0920235	0.100328	-0.0209602			0.01112	9.64742	0	9.64742	0.180659	0.0127107	0.19337	3.76607	0.0920121	0.10043	-0.0210677
0.01113	8.37002	3.08554	11.4556	0.108817	0.0413605	0.150177	6.30886	0.0920631	0.0996245	-0.0206535			0.01113	10.3262	0	10.3262	0.176146	0.0154101	0.191556	4.7207	0.0920249	0.10033	-0.0209828			0.01113	9.65704	0	9.65704	0.180756	0.0127107	0.193467	3.77961	0.0920135	0.100432	-0.0210905
0.01114	8.36973	3.08838	11.4581	0.1089	0.0413913	0.150292	6.31246	0.0920647	0.0996255	-0.0206749			0.01114	10.3292	0	10.3292	0.176249	0.0154101	0.191659	4.72502	0.0920264	0.100331	-0.0210054			0.01114	9.66661	0	9.66661	0.180853	0.0127107	0.193563	3.79308	0.0920149	0.100434	-0.0211132
0.01115	8.36944	3.09123	11.4607	0.108984	0.0414222	0.150406	6.31606	0.0920662	0.0996265	-0.0206964			0.01115	10.3323	0	10.3323	0.176352	0.0154101	0.191762	4.72935	0.0920278	0.100333	-0.021028			0.01115	9.67613	0	9.67613	0.180949	0.0127107	0.19366	3.80647	0.0920164	0.100435	-0.021136
0.01116	8.36915	3.09408	11.4632	0.109068	0.0414532	0.150521	6.31967	0.0920678	0.0996275	-0.0207179			0.01116	10.3354	0	10.3354	0.176456	0.0154101	0.191866	4.73368	0.0920293	0.100334	-0.0210507			0.01116	9.68559	0	9.68559	0.181046	0.0127107	0.193757	3.81979	0.0920178	0.100437	-0.0211588
0.01117	8.36886	3.09694	11.4658	0.109151	0.0414841	0.150636	6.32329	0.0920694	0.0996286	-0.0207394			0.01117	10.3385	0	10.3385	0.176559	0.0154101	0.191969	4.73801	0.0920307	0.100336	-0.0210733			0.01117	9.69501	0	9.69501	0.181143	0.0127107	0.193854	3.83305	0.0920192	0.100439	-0.0211816
0.01118	8.36857	3.0998	11.4684	0.109235	0.0415151	0.15075	6.32692	0.0920709	0.0996296	-0.0207609			0.01118	10.3415	0	10.3415	0.176663	0.0154101	0.192073	4.74235	0.0920322	0.100338	-0.021096			0.01118	9.70438	0	9.70438	0.18124	0.0127107	0.193951	3.84623	0.0920207	0.10044	-0.0212044
0.01119	8.36828	3.10267	11.471	0.109319	0.0415461	0.150865	6.33055	0.0920725	0.0996306	-0.0207824			0.01119	10.3446	0	10.3446	0.176766	0.0154101	0.192176	4.74669	0.0920336	0.100339	-0.0211186			0.01119	9.7137	0	9.7137	0.181337	0.0127107	0.194048	3.85935	0.0920221	0.100442	-0.0212272
0.0112	8.36799	3.10554	11.4735	0.109402	0.0415772	0.15098	6.33419	0.0920741	0.0996317	-0.0208039			0.0112	10.3477	0	10.3477	0.176869	0.0154101	0.19228	4.75103	0.092035	0.100341	-0.0211413			0.0112	9.72297	0	9.72297	0.181435	0.0127107	0.194145	3.87239	0.0920235	0.100443	-0.02125
0.01121	8.3677	3.10842	11.4761	0.109486	0.0416083	0.151094	6.33784	0.0920756	0.0996327	-0.0208254			0.01121	10.3508	0	10.3508	0.176973	0.0154101	0.192383	4.75537	0.0920365	0.100342	-0.021164			0.01121	9.7322	0	9.7322	0.181532	0.0127107	0.194243	3.88537	0.092025	0.100445	-0.0212728
0.01122	8.36742	3.1113	11.4787	0.10957	0.0416394	0.151209	6.34149	0.0920772	0.0996337	-0.020847			0.01122	10.3539	0	10.3539	0.177077	0.0154101	0.192487	4.75972	0.0920379	0.100344	-0.0211867			0.01122	9.74137	0	9.74137	0.181629	0.0127107	0.19434	3.89829	0.0920264	0.100447	-0.0212957
0.01123	8.36713	3.11419	11.4813	0.109654	0.0416705	0.151324	6.34515	0.0920788	0.0996347	-0.0208685			0.01123	10.357	0	10.357	0.17718	0.0154101	0.19259	4.76406	0.0920394	0.100346	-0.0212094			0.01123	9.7505	0	9.7505	0.181727	0.0127107	0.194438	3.91113	0.0920278	0.100448	-0.0213185
0.01124	8.36684	3.11708	11.4839	0.109737	0.0417017	0.151439	6.34882	0.0920804	0.0996358	-0.0208901			0.01124	10.36	0	10.36	0.177284	0.0154101	0.192694	4.76841	0.0920408	0.100347	-0.0212321			0.01124	9.75958	0	9.75958	0.181825	0.0127107	0.194535	3.92391	0.0920292	0.10045	-0.0213414
0.01125	8.36655	3.11998	11.4865	0.109821	0.0417328	0.151554	6.3525	0.0920819	0.0996368	-0.0209116			0.01125	10.3631	0	10.3631	0.177387	0.0154101	0.192798	4.77277	0.0920423	0.100349	-0.0212548			0.01125	9.76862	0	9.76862	0.181922	0.0127107	0.194633	3.93662	0.0920307	0.100452	-0.0213643
0.01126	8.36627	3.12288	11.4891	0.109905	0.0417641	0.151669	6.35618	0.0920835	0.0996378	-0.0209332			0.01126	10.3662	0	10.3662	0.177491	0.0154101	0.192901	4.77712	0.0920437	0.10035	-0.0212776			0.01126	9.77761	0	9.77761	0.18202	0.0127107	0.194731	3.94927	0.0920321	0.100453	-0.0213872
0.01127	8.36598	3.12578	11.4918	0.109988	0.0417953	0.151784	6.35987	0.0920851	0.0996389	-0.0209547			0.01127	10.3693	0	10.3693	0.177595	0.0154101	0.193005	4.78148	0.0920452	0.100352	-0.0213003			0.01127	9.78655	0	9.78655	0.182118	0.0127107	0.194829	3.96185	0.0920336	0.100455	-0.02141
0.01128	8.36569	3.12869	11.4944	0.110072	0.0418266	0.151899	6.36357	0.0920867	0.0996399	-0.0209763			0.01128	10.3724	0	10.3724	0.177699	0.0154101	0.193109	4.78584	0.0920466	0.100354	-0.0213231			0.01128	9.79544	0	9.79544	0.182216	0.0127107	0.194927	3.97437	0.092035	0.100457	-0.0214329
0.01129	8.36541	3.13161	11.497	0.110156	0.0418579	0.152013	6.36727	0.0920882	0.0996409	-0.0209979			0.01129	10.3755	0	10.3755	0.177802	0.0154101	0.193212	4.7902	0.0920481	0.100355	-0.0213459			0.01129	9.8043	0	9.8043	0.182314	0.0127107	0.195025	3.98683	0.0920364	0.100458	-0.0214559
0.0113	8.36512	3.13453	11.4997	0.110239	0.0418892	0.152128	6.37098	0.0920898	0.099642	-0.0210195			0.0113	10.3786	0	10.3786	0.177906	0.0154101	0.193316	4.79457	0.0920495	0.100357	-0.0213686			0.0113	9.8131	0	9.8131	0.182412	0.0127107	0.195123	3.99922	0.0920379	0.10046	-0.0214788
0.01131	8.36484	3.13745	11.5023	0.110323	0.0419206	0.152243	6.3747	0.0920914	0.099643	-0.0210411			0.01131	10.3817	0	10.3817	0.17801	0.0154101	0.19342	4.79893	0.092051	0.100359	-0.0213914			0.01131	9.82186	0	9.82186	0.18251	0.0127107	0.195221	4.01155	0.0920393	0.100461	-0.0215017
0.01132	8.36455	3.14038	11.5049	0.110407	0.041952	0.152359	6.37843	0.092093	0.099644	-0.0210628			0.01132	10.3848	0	10.3848	0.178114	0.0154101	0.193524	4.8033	0.0920524	0.10036	-0.0214142			0.01132	9.83058	0	9.83058	0.182609	0.0127107	0.195319	4.02382	0.0920407	0.100463	-0.0215247
0.01133	8.36427	3.14332	11.5076	0.11049	0.0419834	0.152474	6.38216	0.0920946	0.0996451	-0.0210844			0.01133	10.3879	0	10.3879	0.178218	0.0154101	0.193628	4.80767	0.0920539	0.100362	-0.021437			0.01133	9.83926	0	9.83926	0.182707	0.0127107	0.195418	4.03603	0.0920422	0.100465	-0.0215476
0.01134	8.36398	3.14626	11.5102	0.110574	0.0420149	0.152589	6.3859	0.0920961	0.0996461	-0.021106			0.01134	10.391	0	10.391	0.178322	0.0154101	0.193732	4.81205	0.0920553	0.100363	-0.0214599			0.01134	9.84789	0	9.84789	0.182805	0.0127107	0.195516	4.04817	0.0920436	0.100466	-0.0215706
0.01135	8.3637	3.1492	11.5129	0.110657	0.0420464	0.152704	6.38965	0.0920977	0.0996472	-0.0211277			0.01135	10.3941	0	10.3941	0.178426	0.0154101	0.193836	4.81643	0.0920568	0.100365	-0.0214827			0.01135	9.85647	0	9.85647	0.182904	0.0127107	0.195615	4.06025	0.0920451	0.100468	-0.0215936
0.01136	8.36342	3.15215	11.5156	0.110741	0.0420779	0.152819	6.3934	0.0920993	0.0996482	-0.0211493			0.01136	10.3972	0	10.3972	0.17853	0.0154101	0.19394	4.8208	0.0920582	0.100367	-0.0215055			0.01136	9.86502	0	9.86502	0.183003	0.0127107	0.195713	4.07228	0.0920465	0.10047	-0.0216165
0.01137	8.36313	3.1551	11.5182	0.110825	0.0421094	0.152934	6.39716	0.0921009	0.0996492	-0.021171			0.01137	10.4003	0	10.4003	0.178634	0.0154101	0.194044	4.82518	0.0920597	0.100368	-0.0215284			0.01137	9.87352	0	9.87352	0.183101	0.0127107	0.195812	4.08424	0.0920479	0.100471	-0.0216395
0.01138	8.36285	3.15806	11.5209	0.110908	0.042141	0.153049	6.40093	0.0921025	0.0996503	-0.0211926			0.01138	10.4035	0	10.4035	0.178738	0.0154101	0.194148	4.82957	0.0920612	0.10037	-0.0215513			0.01138	9.88198	0	9.88198	0.1832	0.0127107	0.195911	4.09615	0.0920494	0.100473	-0.0216625
0.01139	8.36257	3.16102	11.5236	0.110992	0.0421726	0.153165	6.4047	0.0921041	0.0996513	-0.0212143			0.01139	10.4066	0	10.4066	0.178842	0.0154101	0.194252	4.83395	0.0920626	0.100371	-0.0215741			0.01139	9.8904	0	9.8904	0.183299	0.0127107	0.19601	4.108	0.0920508	0.100475	-0.0216856
0.0114	8.36228	3.16399	11.5263	0.111076	0.0422042	0.15328	6.40848	0.0921057	0.0996524	-0.021236			0.0114	10.4097	0	10.4097	0.178946	0.0154101	0.194356	4.83834	0.0920641	0.100373	-0.021597			0.0114	9.89878	0	9.89878	0.183398	0.0127107	0.196109	4.11978	0.0920523	0.100476	-0.0217086
0.01141	8.362	3.16696	11.529	0.111159	0.0422359	0.153395	6.41227	0.0921072	0.0996534	-0.0212577			0.01141	10.4128	0	10.4128	0.17905	0.0154101	0.19446	4.84273	0.0920655	0.100375	-0.0216199			0.01141	9.90711	0	9.90711	0.183497	0.0127107	0.196208	4.13151	0.0920537	0.100478	-0.0217316
0.01142	8.36172	3.16993	11.5316	0.111243	0.0422676	0.153511	6.41606	0.0921088	0.0996544	-0.0212794			0.01142	10.4159	0	10.4159	0.179154	0.0154101	0.194564	4.84712	0.092067	0.100376	-0.0216428			0.01142	9.91541	0	9.91541	0.183596	0.0127107	0.196307	4.14319	0.0920551	0.10048	-0.0217547
0.01143	8.36144	3.17291	11.5343	0.111327	0.0422993	0.153626	6.41986	0.0921104	0.0996555	-0.0213011			0.01143	10.419	0	10.419	0.179258	0.0154101	0.194669	4.85152	0.0920684	0.100378	-0.0216657			0.01143	9.92366	0	9.92366	0.183696	0.0127107	0.196406	4.1548	0.0920566	0.100481	-0.0217777
0.01144	8.36115	3.1759	11.5371	0.11141	0.042331	0.153741	6.42367	0.092112	0.0996565	-0.0213228			0.01144	10.4222	0	10.4222	0.179363	0.0154101	0.194773	4.85591	0.0920699	0.10038	-0.0216886			0.01144	9.93188	0	9.93188	0.183795	0.0127107	0.196506	4.16636	0.092058	0.100483	-0.0218008
0.01145	8.36087	3.17889	11.5398	0.111494	0.0423628	0.153857	6.42748	0.0921136	0.0996576	-0.0213446			0.01145	10.4253	0	10.4253	0.179467	0.0154101	0.194877	4.86031	0.0920714	0.100381	-0.0217116			0.01145	9.94005	0	9.94005	0.183894	0.0127107	0.196605	4.17787	0.0920595	0.100484	-0.0218239
0.01146	8.36059	3.18188	11.5425	0.111577	0.0423946	0.153972	6.4313	0.0921152	0.0996586	-0.0213663			0.01146	10.4284	0	10.4284	0.179571	0.0154101	0.194981	4.86471	0.0920728	0.100383	-0.0217345			0.01146	9.94819	0	9.94819	0.183994	0.0127107	0.196705	4.18932	0.0920609	0.100486	-0.021847
0.01147	8.36031	3.18488	11.5452	0.111661	0.0424265	0.154088	6.43513	0.0921168	0.0996597	-0.021388			0.01147	10.4315	0	10.4315	0.179676	0.0154101	0.195086	4.86911	0.0920743	0.100384	-0.0217575			0.01147	9.95628	0	9.95628	0.184093	0.0127107	0.196804	4.20071	0.0920624	0.100488	-0.0218701
0.01148	8.36003	3.18788	11.5479	0.111745	0.0424583	0.154203	6.43897	0.0921184	0.0996607	-0.0214098			0.01148	10.4347	0	10.4347	0.17978	0.0154101	0.19519	4.87352	0.0920758	0.100386	-0.0217804			0.01148	9.96434	0	9.96434	0.184193	0.0127107	0.196904	4.21205	0.0920638	0.100489	-0.0218932
0.01149	8.35974	3.19089	11.5506	0.111828	0.0424902	0.154318	6.44281	0.09212	0.0996617	-0.0214316			0.01149	10.4378	0	10.4378	0.179884	0.0154101	0.195295	4.87792	0.0920772	0.100388	-0.0218034			0.01149	9.97236	0	9.97236	0.184293	0.0127107	0.197004	4.22333	0.0920653	0.100491	-0.0219163
0.0115	8.35946	3.1939	11.5534	0.111912	0.0425222	0.154434	6.44665	0.0921216	0.0996628	-0.0214533			0.0115	10.4409	0	10.4409	0.179989	0.0154101	0.195399	4.88233	0.0920787	0.100389	-0.0218264			0.0115	9.98034	0	9.98034	0.184393	0.0127107	0.197103	4.23456	0.0920667	0.100493	-0.0219394
0.01151	8.35918	3.19692	11.5561	0.111995	0.0425541	0.15455	6.45051	0.0921232	0.0996638	-0.0214751			0.01151	10.444	0	10.444	0.180093	0.0154101	0.195503	4.88674	0.0920801	0.100391	-0.0218494			0.01151	9.98828	0	9.98828	0.184493	0.0127107	0.197203	4.24574	0.0920682	0.100494	-0.0219626
0.01152	8.3589	3.19994	11.5588	0.112079	0.0425861	0.154665	6.45437	0.0921248	0.0996649	-0.0214969			0.01152	10.4472	0	10.4472	0.180198	0.0154101	0.195608	4.89115	0.0920816	0.100393	-0.0218724			0.01152	9.99619	0	9.99619	0.184593	0.0127107	0.197303	4.25687	0.0920696	0.100496	-0.0219857
0.01153	8.35862	3.20296	11.5616	0.112163	0.0426181	0.154781	6.45823	0.0921264	0.0996659	-0.0215187			0.01153	10.4503	0	10.4503	0.180302	0.0154101	0.195712	4.89557	0.0920831	0.100394	-0.0218954			0.01153	10.0041	0	10.0041	0.184693	0.0127107	0.197403	4.26794	0.0920711	0.100498	-0.0220089
0.01154	8.35834	3.20599	11.5643	0.112246	0.0426502	0.154896	6.46211	0.092128	0.099667	-0.0215405			0.01154	10.4534	0	10.4534	0.180407	0.0154101	0.195817	4.89998	0.0920845	0.100396	-0.0219184			0.01154	10.0119	0	10.0119	0.184793	0.0127107	0.197503	4.27896	0.0920725	0.100499	-0.022032
0.01155	8.35806	3.20903	11.5671	0.11233	0.0426823	0.155012	6.46599	0.0921296	0.099668	-0.0215623			0.01155	10.4566	0	10.4566	0.180511	0.0154101	0.195922	4.9044	0.092086	0.100397	-0.0219415			0.01155	10.0197	0	10.0197	0.184893	0.0127107	0.197604	4.28993	0.092074	0.100501	-0.0220552
0.01156	8.35778	3.21207	11.5698	0.112413	0.0427144	0.155128	6.46987	0.0921312	0.0996691	-0.0215842			0.01156	10.4597	0	10.4597	0.180616	0.0154101	0.196026	4.90882	0.0920875	0.100399	-0.0219645			0.01156	10.0274	0	10.0274	0.184993	0.0127107	0.197704	4.30084	0.0920754	0.100503	-0.0220784
0.01157	8.3575	3.21511	11.5726	0.112497	0.0427465	0.155244	6.47376	0.0921328	0.0996701	-0.021606			0.01157	10.4629	0	10.4629	0.180721	0.0154101	0.196131	4.91324	0.0920889	0.100401	-0.0219876			0.01157	10.0352	0	10.0352	0.185094	0.0127107	0.197804	4.31171	0.0920769	0.100504	-0.0221016
0.01158	8.35722	3.21816	11.5754	0.112581	0.0427787	0.155359	6.47766	0.0921344	0.0996712	-0.0216278			0.01158	10.466	0	10.466	0.180825	0.0154101	0.196236	4.91767	0.0920904	0.100402	-0.0220107			0.01158	10.0428	0	10.0428	0.185194	0.0127107	0.197905	4.32253	0.0920783	0.100506	-0.0221248
0.01159	8.35694	3.22121	11.5781	0.112664	0.0428109	0.155475	6.48157	0.092136	0.0996723	-0.0216497			0.01159	10.4691	0	10.4691	0.18093	0.0154101	0.19634	4.92209	0.0920919	0.100404	-0.0220337			0.01159	10.0505	0	10.0505	0.185295	0.0127107	0.198005	4.33329	0.0920798	0.100508	-0.0221481
0.0116	8.35666	3.22427	11.5809	0.112748	0.0428431	0.155591	6.48548	0.0921376	0.0996733	-0.0216715			0.0116	10.4723	0	10.4723	0.181035	0.0154101	0.196445	4.92652	0.0920933	0.100406	-0.0220568			0.0116	10.0581	0	10.0581	0.185395	0.0127107	0.198106	4.34401	0.0920812	0.100509	-0.0221713
0.01161	8.35638	3.22733	11.5837	0.112831	0.0428754	0.155707	6.4894	0.0921392	0.0996744	-0.0216934			0.01161	10.4754	0	10.4754	0.18114	0.0154101	0.19655	4.93095	0.0920948	0.100407	-0.0220799			0.01161	10.0657	0	10.0657	0.185496	0.0127107	0.198207	4.35467	0.0920827	0.100511	-0.0221945
0.01162	8.3561	3.23039	11.5865	0.112915	0.0429077	0.155823	6.49332	0.0921408	0.0996754	-0.0217153			0.01162	10.4786	0	10.4786	0.181244	0.0154101	0.196655	4.93538	0.0920963	0.100409	-0.022103			0.01162	10.0732	0	10.0732	0.185597	0.0127107	0.198307	4.36529	0.0920842	0.100512	-0.0222178
0.01163	8.35582	3.23346	11.5893	0.112998	0.04294	0.155938	6.49725	0.0921424	0.0996765	-0.0217372			0.01163	10.4817	0	10.4817	0.181349	0.0154101	0.196759	4.93981	0.0920978	0.10041	-0.0221262			0.01163	10.0807	0	10.0807	0.185697	0.0127107	0.198408	4.37586	0.0920856	0.100514	-0.0222411
0.01164	8.35554	3.23654	11.5921	0.113082	0.0429724	0.156054	6.50119	0.092144	0.0996775	-0.0217591			0.01164	10.4849	0	10.4849	0.181454	0.0154101	0.196864	4.94425	0.0920992	0.100412	-0.0221493			0.01164	10.0882	0	10.0882	0.185798	0.0127107	0.198509	4.38638	0.0920871	0.100516	-0.0222643
0.01165	8.35526	3.23962	11.5949	0.113166	0.0430048	0.15617	6.50513	0.0921456	0.0996786	-0.021781			0.01165	10.488	0	10.488	0.181559	0.0154101	0.196969	4.94869	0.0921007	0.100414	-0.0221724			0.01165	10.0957	0	10.0957	0.185899	0.0127107	0.19861	4.39686	0.0920885	0.100517	-0.0222876
0.01166	8.35498	3.2427	11.5977	0.113249	0.0430372	0.156286	6.50908	0.0921472	0.0996796	-0.0218029			0.01166	10.4912	0	10.4912	0.181664	0.0154101	0.197074	4.95312	0.0921022	0.100415	-0.0221956			0.01166	10.1031	0	10.1031	0.186	0.0127107	0.198711	4.40728	0.09209	0.100519	-0.0223109
0.01167	8.3547	3.24579	11.6005	0.113333	0.0430696	0.156402	6.51303	0.0921488	0.0996807	-0.0218248			0.01167	10.4943	0	10.4943	0.181769	0.0154101	0.197179	4.95756	0.0921037	0.100417	-0.0222188			0.01167	10.1104	0	10.1104	0.186101	0.0127107	0.198812	4.41766	0.0920915	0.100521	-0.0223342
0.01168	8.35442	3.24888	11.6033	0.113416	0.0431021	0.156518	6.51699	0.0921504	0.0996818	-0.0218467			0.01168	10.4975	0	10.4975	0.181874	0.0154101	0.197284	4.96201	0.0921051	0.100419	-0.0222419			0.01168	10.1178	0	10.1178	0.186203	0.0127107	0.198913	4.428	0.0920929	0.100522	-0.0223576
0.01169	8.35414	3.25198	11.6061	0.1135	0.0431346	0.156634	6.52096	0.092152	0.0996828	-0.0218687			0.01169	10.5006	0	10.5006	0.181979	0.0154101	0.197389	4.96645	0.0921066	0.10042	-0.0222651			0.01169	10.1251	0	10.1251	0.186304	0.0127107	0.199015	4.43828	0.0920944	0.100524	-0.0223809
0.0117	8.35386	3.25508	11.6089	0.113583	0.0431672	0.156751	6.52493	0.0921536	0.0996839	-0.0218906			0.0117	10.5038	0	10.5038	0.182084	0.0154101	0.197494	4.97089	0.0921081	0.100422	-0.0222883			0.0117	10.1324	0	10.1324	0.186405	0.0127107	0.199116	4.44852	0.0920958	0.100526	-0.0224042
0.01171	8.35358	3.25818	11.6118	0.113667	0.0431997	0.156867	6.52891	0.0921552	0.0996849	-0.0219126			0.01171	10.5069	0	10.5069	0.182189	0.0154101	0.197599	4.97534	0.0921096	0.100423	-0.0223115			0.01171	10.1396	0	10.1396	0.186507	0.0127107	0.199217	4.45872	0.0920973	0.100527	-0.0224276
0.01172	8.3533	3.26129	11.6146	0.11375	0.0432323	0.156983	6.5329	0.0921569	0.099686	-0.0219346			0.01172	10.5101	0	10.5101	0.182294	0.0154101	0.197704	4.97979	0.092111	0.100425	-0.0223347			0.01172	10.1468	0	10.1468	0.186608	0.0127107	0.199319	4.46887	0.0920988	0.100529	-0.0224509
0.01173	8.35302	3.2644	11.6174	0.113834	0.043265	0.157099	6.53689	0.0921585	0.0996871	-0.0219565			0.01173	10.5133	0	10.5133	0.182399	0.0154101	0.19781	4.98424	0.0921125	0.100427	-0.022358			0.01173	10.154	0	10.154	0.18671	0.0127107	0.19942	4.47897	0.0921002	0.100531	-0.0224743
0.01174	8.35274	3.26752	11.6203	0.113918	0.0432976	0.157215	6.54088	0.0921601	0.0996881	-0.0219785			0.01174	10.5164	0	10.5164	0.182505	0.0154101	0.197915	4.98869	0.092114	0.100428	-0.0223812			0.01174	10.1612	0	10.1612	0.186811	0.0127107	0.199522	4.48903	0.0921017	0.100532	-0.0224977
0.01175	8.35246	3.27064	11.6231	0.114001	0.0433303	0.157331	6.54489	0.0921617	0.0996892	-0.0220005			0.01175	10.5196	0	10.5196	0.18261	0.0154101	0.19802	4.99315	0.0921155	0.10043	-0.0224045			0.01175	10.1683	0	10.1683	0.186913	0.0127107	0.199624	4.49905	0.0921032	0.100534	-0.0225211
0.01176	8.35217	3.27377	11.6259	0.114085	0.0433631	0.157448	6.5489	0.0921633	0.0996903	-0.0220225			0.01176	10.5228	0	10.5228	0.182715	0.0154101	0.198125	4.9976	0.092117	0.100432	-0.0224277			0.01176	10.1754	0	10.1754	0.187015	0.0127107	0.199726	4.50902	0.0921046	0.100536	-0.0225445
0.01177	8.35189	3.2769	11.6288	0.114168	0.0433958	0.157564	6.55291	0.0921649	0.0996913	-0.0220445			0.01177	10.5259	0	10.5259	0.18282	0.0154101	0.19823	5.00206	0.0921184	0.100433	-0.022451			0.01177	10.1824	0	10.1824	0.187117	0.0127107	0.199827	4.51895	0.0921061	0.100537	-0.0225679
0.01178	8.35161	3.28004	11.6316	0.114252	0.0434286	0.15768	6.55693	0.0921666	0.0996924	-0.0220665			0.01178	10.5291	0	10.5291	0.182926	0.0154101	0.198336	5.00652	0.0921199	0.100435	-0.0224743			0.01178	10.1894	0	10.1894	0.187219	0.0127107	0.199929	4.52884	0.0921076	0.100539	-0.0225913
0.01179	8.35133	3.28317	11.6345	0.114335	0.0434614	0.157797	6.56096	0.0921682	0.0996935	-0.0220886			0.01179	10.5322	0	10.5322	0.183031	0.0154101	0.198441	5.01098	0.0921214	0.100437	-0.0224976			0.01179	10.1964	0	10.1964	0.187321	0.0127107	0.200031	4.53869	0.092109	0.100541	-0.0226148
0.0118	8.35105	3.28632	11.6374	0.114419	0.0434943	0.157913	6.56499	0.0921698	0.0996945	-0.0221106			0.0118	10.5354	0	10.5354	0.183136	0.0154101	0.198547	5.01544	0.0921229	0.100438	-0.0225209			0.0118	10.2034	0	10.2034	0.187423	0.0127107	0.200133	4.54849	0.0921105	0.100542	-0.0226382
0.01181	8.35077	3.28947	11.6402	0.114502	0.0435272	0.158029	6.56903	0.0921714	0.0996956	-0.0221326			0.01181	10.5386	0	10.5386	0.183242	0.0154101	0.198652	5.0199	0.0921244	0.10044	-0.0225442			0.01181	10.2103	0	10.2103	0.187525	0.0127107	0.200235	4.55825	0.092112	0.100544	-0.0226617
0.01182	8.35049	3.29262	11.6431	0.114586	0.0435601	0.158146	6.57307	0.092173	0.0996967	-0.0221547			0.01182	10.5418	0	10.5418	0.183347	0.0154101	0.198757	5.02436	0.0921258	0.100442	-0.0225675			0.01182	10.2172	0	10.2172	0.187627	0.0127107	0.200338	4.56797	0.0921134	0.100546	-0.0226851
0.01183	8.35021	3.29577	11.646	0.114669	0.043593	0.158262	6.57712	0.0921747	0.0996977	-0.0221768			0.01183	10.5449	0	10.5449	0.183453	0.0154101	0.198863	5.02883	0.0921273	0.100443	-0.0225908			0.01183	10.2241	0	10.2241	0.187729	0.0127107	0.20044	4.57764	0.0921149	0.100547	-0.0227086
0.01184	8.34993	3.29893	11.6489	0.114753	0.043626	0.158379	6.58118	0.0921763	0.0996988	-0.0221988			0.01184	10.5481	0	10.5481	0.183558	0.0154101	0.198968	5.0333	0.0921288	0.100445	-0.0226142			0.01184	10.231	0	10.231	0.187832	0.0127107	0.200542	4.58728	0.0921164	0.100549	-0.0227321
0.01185	8.34965	3.3021	11.6517	0.114836	0.043659	0.158495	6.58524	0.0921779	0.0996999	-0.0222209			0.01185	10.5513	0	10.5513	0.183664	0.0154101	0.199074	5.03777	0.0921303	0.100446	-0.0226375			0.01185	10.2378	0	10.2378	0.187934	0.0127107	0.200645	4.59687	0.0921178	0.100551	-0.0227556
0.01186	8.34937	3.30527	11.6546	0.11492	0.0436921	0.158612	6.58931	0.0921795	0.0997009	-0.022243			0.01186	10.5544	0	10.5544	0.183769	0.0154101	0.199179	5.04224	0.0921318	0.100448	-0.0226609			0.01186	10.2446	0	10.2446	0.188036	0.0127107	0.200747	4.60643	0.0921193	0.100552	-0.0227791
0.01187	8.34909	3.30844	11.6575	0.115003	0.0437252	0.158728	6.59338	0.0921811	0.099702	-0.0222651			0.01187	10.5576	0	10.5576	0.183875	0.0154101	0.199285	5.04671	0.0921333	0.10045	-0.0226843			0.01187	10.2513	0	10.2513	0.188139	0.0127107	0.20085	4.61594	0.0921208	0.100554	-0.0228026
0.01188	8.3488	3.31162	11.6604	0.115087	0.0437583	0.158845	6.59746	0.0921828	0.0997031	-0.0222872			0.01188	10.5608	0	10.5608	0.183981	0.0154101	0.199391	5.05118	0.0921348	0.100451	-0.0227077			0.01188	10.2581	0	10.2581	0.188242	0.0127107	0.200952	4.62542	0.0921223	0.100556	-0.0228262
0.01189	8.34852	3.3148	11.6633	0.11517	0.0437914	0.158962	6.60154	0.0921844	0.0997041	-0.0223093			0.01189	10.564	0	10.564	0.184086	0.0154101	0.199496	5.05566	0.0921363	0.100453	-0.0227311			0.01189	10.2648	0	10.2648	0.188344	0.0127107	0.201055	4.63485	0.0921237	0.100557	-0.0228497
0.0119	8.34824	3.31798	11.6662	0.115254	0.0438246	0.159078	6.60563	0.092186	0.0997052	-0.0223315			0.0119	10.5671	0	10.5671	0.184192	0.0154101	0.199602	5.06013	0.0921377	0.100455	-0.0227545			0.0119	10.2714	0	10.2714	0.188447	0.0127107	0.201158	4.64425	0.0921252	0.100559	-0.0228733
0.01191	8.34796	3.32117	11.6691	0.115337	0.0438578	0.159195	6.60973	0.0921877	0.0997063	-0.0223536			0.01191	10.5703	0	10.5703	0.184298	0.0154101	0.199708	5.06461	0.0921392	0.100456	-0.0227779			0.01191	10.2781	0	10.2781	0.18855	0.0127107	0.20126	4.65361	0.0921267	0.100561	-0.0228968
0.01192	8.34768	3.32437	11.672	0.115421	0.043891	0.159312	6.61383	0.0921893	0.0997074	-0.0223758			0.01192	10.5735	0	10.5735	0.184403	0.0154101	0.199813	5.06909	0.0921407	0.100458	-0.0228013			0.01192	10.2847	0	10.2847	0.188653	0.0127107	0.201363	4.66293	0.0921282	0.100562	-0.0229204
0.01193	8.34739	3.32757	11.675	0.115504	0.0439243	0.159428	6.61794	0.0921909	0.0997084	-0.0223979			0.01193	10.5767	0	10.5767	0.184509	0.0154101	0.199919	5.07357	0.0921422	0.10046	-0.0228248			0.01193	10.2913	0	10.2913	0.188756	0.0127107	0.201466	4.67221	0.0921296	0.100564	-0.022944
0.01194	8.34711	3.33077	11.6779	0.115588	0.0439576	0.159545	6.62205	0.0921925	0.0997095	-0.0224201			0.01194	10.5799	0	10.5799	0.184615	0.0154101	0.200025	5.07805	0.0921437	0.100461	-0.0228482			0.01194	10.2979	0	10.2979	0.188859	0.0127107	0.201569	4.68145	0.0921311	0.100566	-0.0229676
0.01195	8.34683	3.33397	11.6808	0.115671	0.0439909	0.159662	6.62617	0.0921942	0.0997106	-0.0224422			0.01195	10.5831	0	10.5831	0.184721	0.0154101	0.200131	5.08254	0.0921452	0.100463	-0.0228717			0.01195	10.3044	0	10.3044	0.188962	0.0127107	0.201672	4.69066	0.0921326	0.100567	-0.0229912
0.01196	8.34655	3.33718	11.6837	0.115755	0.0440243	0.159779	6.63029	0.0921958	0.0997117	-0.0224644			0.01196	10.5862	0	10.5862	0.184827	0.0154101	0.200237	5.08702	0.0921467	0.100465	-0.0228952			0.01196	10.3109	0	10.3109	0.189065	0.0127107	0.201775	4.69983	0.0921341	0.100569	-0.0230148
0.01197	8.34626	3.3404	11.6867	0.115838	0.0440577	0.159896	6.63442	0.0921974	0.0997128	-0.0224866			0.01197	10.5894	0	10.5894	0.184933	0.0154101	0.200343	5.09151	0.0921482	0.100466	-0.0229187			0.01197	10.3174	0	10.3174	0.189168	0.0127107	0.201879	4.70896	0.0921355	0.100571	-0.0230385
0.01198	8.34598	3.34362	11.6896	0.115922	0.0440911	0.160013	6.63855	0.0921991	0.0997138	-0.0225088			0.01198	10.5926	0	10.5926	0.185039	0.0154101	0.200449	5.096	0.0921497	0.100468	-0.0229422			0.01198	10.3239	0	10.3239	0.189271	0.0127107	0.201982	4.71805	0.092137	0.100572	-0.0230621
0.01199	8.3457	3.34684	11.6925	0.116005	0.0441245	0.16013	6.64269	0.0922007	0.0997149	-0.022531			0.01199	10.5958	0	10.5958	0.185145	0.0154101	0.200555	5.10048	0.0921512	0.100469	-0.0229657			0.01199	10.3303	0	10.3303	0.189375	0.0127107	0.202085	4.72711	0.0921385	0.100574	-0.0230858
0.012	8.34541	3.35007	11.6955	0.116089	0.044158	0.160247	6.64684	0.0922023	0.099716	-0.0225532			0.012	10.599	0	10.599	0.185251	0.0154101	0.200661	5.10497	0.0921527	0.100471	-0.0229892			0.012	10.3367	0	10.3367	0.189478	0.0127107	0.202189	4.73613	0.09214	0.100576	-0.0231094
0.01201	8.34513	3.3533	11.6984	0.116172	0.0441916	0.160364	6.65099	0.092204	0.0997171	-0.0225755			0.01201	10.6022	0	10.6022	0.185357	0.0154101	0.200767	5.10947	0.0921542	0.100473	-0.0230127			0.01201	10.3431	0	10.3431	0.189581	0.0127107	0.202292	4.74512	0.0921415	0.100577	-0.0231331
0.01202	8.34484	3.35653	11.7014	0.116255	0.0442251	0.160481	6.65514	0.0922056	0.0997182	-0.0225977			0.01202	10.6054	0	10.6054	0.185463	0.0154101	0.200873	5.11396	0.0921557	0.100474	-0.0230363			0.01202	10.3495	0	10.3495	0.189685	0.0127107	0.202396	4.75407	0.0921429	0.100579	-0.0231568
0.01203	8.34456	3.35977	11.7043	0.116339	0.0442587	0.160598	6.65931	0.0922073	0.0997192	-0.0226199			0.01203	10.6086	0	10.6086	0.185569	0.0154101	0.200979	5.11845	0.0921572	0.100476	-0.0230598			0.01203	10.3558	0	10.3558	0.189788	0.0127107	0.202499	4.76298	0.0921444	0.100581	-0.0231805
0.01204	8.34427	3.36301	11.7073	0.116422	0.0442923	0.160715	6.66347	0.0922089	0.0997203	-0.0226422			0.01204	10.6117	0	10.6117	0.185675	0.0154101	0.201085	5.12295	0.0921587	0.100478	-0.0230834			0.01204	10.3621	0	10.3621	0.189892	0.0127107	0.202603	4.77186	0.0921459	0.100582	-0.0232042
0.01205	8.34399	3.36626	11.7102	0.116506	0.044326	0.160832	6.66764	0.0922105	0.0997214	-0.0226645			0.01205	10.6149	0	10.6149	0.185781	0.0154101	0.201191	5.12744	0.0921602	0.100479	-0.0231069			0.01205	10.3684	0	10.3684	0.189996	0.0127107	0.202707	4.78071	0.0921474	0.100584	-0.0232279
0.01206	8.3437	3.36951	11.7132	0.116589	0.0443597	0.160949	6.67182	0.0922122	0.0997225	-0.0226867			0.01206	10.6181	0	10.6181	0.185887	0.0154101	0.201297	5.13194	0.0921617	0.100481	-0.0231305			0.01206	10.3747	0	10.3747	0.1901	0.0127107	0.20281	4.78952	0.0921489	0.100586	-0.0232516
0.01207	8.34342	3.37277	11.7162	0.116673	0.0443934	0.161066	6.676	0.0922138	0.0997236	-0.022709			0.01207	10.6213	0	10.6213	0.185994	0.0154101	0.201404	5.13644	0.0921632	0.100483	-0.0231541			0.01207	10.3809	0	10.3809	0.190203	0.0127107	0.202914	4.7983	0.0921504	0.100587	-0.0232754
0.01208	8.34313	3.37603	11.7192	0.116756	0.0444271	0.161183	6.68019	0.0922155	0.0997247	-0.0227313			0.01208	10.6245	0	10.6245	0.1861	0.0154101	0.20151	5.14094	0.0921647	0.100484	-0.0231777			0.01208	10.3871	0	10.3871	0.190307	0.0127107	0.203018	4.80704	0.0921519	0.100589	-0.0232991
0.01209	8.34285	3.37929	11.7221	0.11684	0.0444609	0.1613	6.68439	0.0922171	0.0997257	-0.0227536			0.01209	10.6277	0	10.6277	0.186206	0.0154101	0.201616	5.14544	0.0921662	0.100486	-0.0232013			0.01209	10.3933	0	10.3933	0.190411	0.0127107	0.203122	4.81575	0.0921533	0.100591	-0.0233229
0.0121	8.34256	3.38256	11.7251	0.116923	0.0444947	0.161418	6.68858	0.0922188	0.0997268	-0.0227759			0.0121	10.6309	0	10.6309	0.186312	0.0154101	0.201723	5.14994	0.0921677	0.100488	-0.023225			0.0121	10.3995	0	10.3995	0.190515	0.0127107	0.203226	4.82443	0.0921548	0.100592	-0.0233467
0.01211	8.34227	3.38583	11.7281	0.117006	0.0445286	0.161535	6.69279	0.0922204	0.0997279	-0.0227982			0.01211	10.6341	0	10.6341	0.186419	0.0154101	0.201829	5.15445	0.0921692	0.100489	-0.0232486			0.01211	10.4056	0	10.4056	0.190619	0.0127107	0.20333	4.83307	0.0921563	0.100594	-0.0233704
0.01212	8.34199	3.3891	11.7311	0.11709	0.0445624	0.161652	6.697	0.092222	0.099729	-0.0228206			0.01212	10.6373	0	10.6373	0.186525	0.0154101	0.201935	5.15895	0.0921707	0.100491	-0.0232723			0.01212	10.4117	0	10.4117	0.190724	0.0127107	0.203434	4.84168	0.0921578	0.100596	-0.0233942
0.01213	8.3417	3.39238	11.7341	0.117173	0.0445964	0.16177	6.70121	0.0922237	0.0997301	-0.0228429			0.01213	10.6405	0	10.6405	0.186632	0.0154101	0.202042	5.16346	0.0921722	0.100493	-0.0232959			0.01213	10.4178	0	10.4178	0.190828	0.0127107	0.203538	4.85026	0.0921593	0.100597	-0.023418
0.01214	8.34141	3.39566	11.7371	0.117257	0.0446303	0.161887	6.70543	0.0922253	0.0997312	-0.0228652			0.01214	10.6437	0	10.6437	0.186738	0.0154101	0.202148	5.16796	0.0921737	0.100494	-0.0233196			0.01214	10.4239	0	10.4239	0.190932	0.0127107	0.203643	4.8588	0.0921608	0.100599	-0.0234419
0.01215	8.34112	3.39895	11.7401	0.11734	0.0446643	0.162004	6.70965	0.092227	0.0997323	-0.0228876			0.01215	10.6469	0	10.6469	0.186845	0.0154101	0.202255	5.17247	0.0921752	0.100496	-0.0233433			0.01215	10.4299	0	10.4299	0.191036	0.0127107	0.203747	4.86732	0.0921623	0.100601	-0.0234657
0.01216	8.34083	3.40224	11.7431	0.117424	0.0446983	0.162122	6.71388	0.0922286	0.0997334	-0.02291			0.01216	10.6501	0	10.6501	0.186951	0.0154101	0.202361	5.17698	0.0921767	0.100498	-0.023367			0.01216	10.436	0	10.436	0.191141	0.0127107	0.203851	4.8758	0.0921638	0.100602	-0.0234895
0.01217	8.34055	3.40554	11.7461	0.117507	0.0447323	0.162239	6.71812	0.0922303	0.0997345	-0.0229323			0.01217	10.6533	0	10.6533	0.187058	0.0154101	0.202468	5.18149	0.0921782	0.100499	-0.0233907			0.01217	10.442	0	10.442	0.191245	0.0127107	0.203956	4.88425	0.0921653	0.100604	-0.0235134
0.01218	8.34026	3.40884	11.7491	0.11759	0.0447664	0.162357	6.72236	0.0922319	0.0997355	-0.0229547			0.01218	10.6565	0	10.6565	0.187164	0.0154101	0.202574	5.186	0.0921797	0.100501	-0.0234144			0.01218	10.4479	0	10.4479	0.19135	0.0127107	0.20406	4.89267	0.0921667	0.100606	-0.0235372
0.01219	8.33997	3.41214	11.7521	0.117674	0.0448005	0.162474	6.7266	0.0922336	0.0997366	-0.0229771			0.01219	10.6597	0	10.6597	0.187271	0.0154101	0.202681	5.19051	0.0921812	0.100503	-0.0234381			0.01219	10.4539	0	10.4539	0.191454	0.0127107	0.204165	4.90106	0.0921682	0.100607	-0.0235611
0.0122	8.33968	3.41545	11.7551	0.117757	0.0448347	0.162592	6.73085	0.0922352	0.0997377	-0.0229995			0.0122	10.6629	0	10.6629	0.187378	0.0154101	0.202788	5.19503	0.0921827	0.100504	-0.0234619			0.0122	10.4598	0	10.4598	0.191559	0.0127107	0.20427	4.90941	0.0921697	0.100609	-0.023585
0.01221	8.33939	3.41876	11.7581	0.117841	0.0448689	0.162709	6.73511	0.0922369	0.0997388	-0.0230219			0.01221	10.6661	0	10.6661	0.187484	0.0154101	0.202894	5.19954	0.0921842	0.100506	-0.0234856			0.01221	10.4658	0	10.4658	0.191664	0.0127107	0.204374	4.91774	0.0921712	0.100611	-0.0236089
0.01222	8.3391	3.42207	11.7612	0.117924	0.0449031	0.162827	6.73937	0.0922386	0.0997399	-0.0230443			0.01222	10.6693	0	10.6693	0.187591	0.0154101	0.203001	5.20406	0.0921857	0.100507	-0.0235094			0.01222	10.4716	0	10.4716	0.191768	0.0127107	0.204479	4.92603	0.0921727	0.100612	-0.0236328
0.01223	8.33881	3.42539	11.7642	0.118007	0.0449373	0.162945	6.74363	0.0922402	0.099741	-0.0230668			0.01223	10.6725	0	10.6725	0.187698	0.0154101	0.203108	5.20857	0.0921872	0.100509	-0.0235331			0.01223	10.4775	0	10.4775	0.191873	0.0127107	0.204584	4.9343	0.0921742	0.100614	-0.0236567
0.01224	8.33852	3.42871	11.7672	0.118091	0.0449716	0.163062	6.7479	0.0922419	0.0997421	-0.0230892			0.01224	10.6757	0	10.6757	0.187805	0.0154101	0.203215	5.21309	0.0921888	0.100511	-0.0235569			0.01224	10.4834	0	10.4834	0.191978	0.0127107	0.204689	4.94254	0.0921757	0.100616	-0.0236806
0.01225	8.33822	3.43204	11.7703	0.118174	0.0450059	0.16318	6.75218	0.0922435	0.0997432	-0.0231117			0.01225	10.679	0	10.679	0.187911	0.0154101	0.203321	5.21761	0.0921903	0.100512	-0.0235807			0.01225	10.4892	0	10.4892	0.192083	0.0127107	0.204794	4.95074	0.0921772	0.100618	-0.0237046
0.01226	8.33793	3.43537	11.7733	0.118258	0.0450402	0.163298	6.75645	0.0922452	0.0997443	-0.0231341			0.01226	10.6822	0	10.6822	0.188018	0.0154101	0.203428	5.22213	0.0921918	0.100514	-0.0236045			0.01226	10.495	0	10.495	0.192188	0.0127107	0.204899	4.95892	0.0921787	0.100619	-0.0237285
0.01227	8.33764	3.4387	11.7763	0.118341	0.0450746	0.163416	6.76074	0.0922468	0.0997454	-0.0231566			0.01227	10.6854	0	10.6854	0.188125	0.0154101	0.203535	5.22665	0.0921933	0.100516	-0.0236283			0.01227	10.5008	0	10.5008	0.192293	0.0127107	0.205004	4.96707	0.0921802	0.100621	-0.0237525
0.01228	8.33735	3.44204	11.7794	0.118424	0.045109	0.163533	6.76503	0.0922485	0.0997465	-0.023179			0.01228	10.6886	0	10.6886	0.188232	0.0154101	0.203642	5.23117	0.0921948	0.100517	-0.0236522			0.01228	10.5066	0	10.5066	0.192398	0.0127107	0.205109	4.97519	0.0921817	0.100623	-0.0237765
0.01229	8.33705	3.44538	11.7824	0.118508	0.0451435	0.163651	6.76932	0.0922502	0.0997476	-0.0232015			0.01229	10.6918	0	10.6918	0.188339	0.0154101	0.203749	5.23569	0.0921963	0.100519	-0.023676			0.01229	10.5123	0	10.5123	0.192503	0.0127107	0.205214	4.98328	0.0921832	0.100624	-0.0238004
0.0123	8.33676	3.44873	11.7855	0.118591	0.045178	0.163769	6.77362	0.0922518	0.0997487	-0.023224			0.0123	10.695	0	10.695	0.188446	0.0154101	0.203856	5.24022	0.0921978	0.100521	-0.0236999			0.0123	10.518	0	10.518	0.192608	0.0127107	0.205319	4.99134	0.0921847	0.100626	-0.0238244
0.01231	8.33647	3.45208	11.7885	0.118674	0.0452125	0.163887	6.77793	0.0922535	0.0997498	-0.0232465			0.01231	10.6982	0	10.6982	0.188553	0.0154101	0.203963	5.24474	0.0921994	0.100522	-0.0237237			0.01231	10.5237	0	10.5237	0.192714	0.0127107	0.205424	4.99937	0.0921862	0.100628	-0.0238484
0.01232	8.33617	3.45543	11.7916	0.118758	0.045247	0.164005	6.78223	0.0922552	0.0997509	-0.023269			0.01232	10.7014	0	10.7014	0.18866	0.0154101	0.20407	5.24927	0.0922009	0.100524	-0.0237476			0.01232	10.5294	0	10.5294	0.192819	0.0127107	0.20553	5.00738	0.0921877	0.100629	-0.0238725
0.01233	8.33588	3.45879	11.7947	0.118841	0.0452816	0.164123	6.78655	0.0922568	0.099752	-0.0232916			0.01233	10.7046	0	10.7046	0.188767	0.0154101	0.204177	5.25379	0.0922024	0.100526	-0.0237715			0.01233	10.5351	0	10.5351	0.192924	0.0127107	0.205635	5.01535	0.0921892	0.100631	-0.0238965
0.01234	8.33558	3.46215	11.7977	0.118925	0.0453162	0.164241	6.79087	0.0922585	0.0997531	-0.0233141			0.01234	10.7079	0	10.7079	0.188874	0.0154101	0.204284	5.25832	0.0922039	0.100527	-0.0237954			0.01234	10.5407	0	10.5407	0.19303	0.0127107	0.20574	5.0233	0.0921907	0.100633	-0.0239205
0.01235	8.33529	3.46552	11.8008	0.119008	0.0453508	0.164359	6.79519	0.0922601	0.0997542	-0.0233366			0.01235	10.7111	0	10.7111	0.188981	0.0154101	0.204391	5.26285	0.0922054	0.100529	-0.0238193			0.01235	10.5464	0	10.5464	0.193135	0.0127107	0.205846	5.03122	0.0921922	0.100634	-0.0239446
0.01236	8.33499	3.46888	11.8039	0.119091	0.0453855	0.164477	6.79952	0.0922618	0.0997553	-0.0233592			0.01236	10.7143	0	10.7143	0.189088	0.0154101	0.204498	5.26738	0.0922069	0.100531	-0.0238432			0.01236	10.552	0	10.552	0.193241	0.0127107	0.205951	5.03912	0.0921937	0.100636	-0.0239686
0.01237	8.33469	3.47226	11.807	0.119175	0.0454202	0.164595	6.80385	0.0922635	0.0997564	-0.0233817			0.01237	10.7175	0	10.7175	0.189196	0.0154101	0.204606	5.27191	0.0922085	0.100532	-0.0238671			0.01237	10.5576	0	10.5576	0.193346	0.0127107	0.206057	5.04699	0.0921952	0.100638	-0.0239927
0.01238	8.3344	3.47563	11.81	0.119258	0.045455	0.164713	6.80819	0.0922652	0.0997575	-0.0234043			0.01238	10.7207	0	10.7207	0.189303	0.0154101	0.204713	5.27644	0.09221	0.100534	-0.023891			0.01238	10.5631	0	10.5631	0.193452	0.0127107	0.206163	5.05483	0.0921967	0.100639	-0.0240168
0.01239	8.3341	3.47901	11.8131	0.119341	0.0454898	0.164831	6.81253	0.0922668	0.0997586	-0.0234269			0.01239	10.7239	0	10.7239	0.18941	0.0154101	0.20482	5.28097	0.0922115	0.100536	-0.023915			0.01239	10.5687	0	10.5687	0.193558	0.0127107	0.206268	5.06264	0.0921982	0.100641	-0.0240409
0.0124	8.3338	3.4824	11.8162	0.119425	0.0455246	0.164949	6.81687	0.0922685	0.0997597	-0.0234495			0.0124	10.7272	0	10.7272	0.189517	0.0154101	0.204927	5.2855	0.092213	0.100537	-0.023939			0.0124	10.5742	0	10.5742	0.193663	0.0127107	0.206374	5.07043	0.0921998	0.100643	-0.024065
0.01241	8.3335	3.48579	11.8193	0.119508	0.0455594	0.165067	6.82122	0.0922702	0.0997609	-0.0234721			0.01241	10.7304	0	10.7304	0.189625	0.0154101	0.205035	5.29004	0.0922145	0.100539	-0.0239629			0.01241	10.5797	0	10.5797	0.193769	0.0127107	0.20648	5.0782	0.0922013	0.100645	-0.0240891
0.01242	8.3332	3.48918	11.8224	0.119591	0.0455943	0.165186	6.82558	0.0922718	0.099762	-0.0234947			0.01242	10.7336	0	10.7336	0.189732	0.0154101	0.205142	5.29457	0.0922161	0.100541	-0.0239869			0.01242	10.5852	0	10.5852	0.193875	0.0127107	0.206586	5.08593	0.0922028	0.100646	-0.0241132
0.01243	8.3329	3.49257	11.8255	0.119675	0.0456292	0.165304	6.82994	0.0922735	0.0997631	-0.0235173			0.01243	10.7368	0	10.7368	0.189839	0.0154101	0.20525	5.2991	0.0922176	0.100542	-0.0240109			0.01243	10.5907	0	10.5907	0.193981	0.0127107	0.206692	5.09364	0.0922043	0.100648	-0.0241374
0.01244	8.3326	3.49597	11.8286	0.119758	0.0456642	0.165422	6.83431	0.0922752	0.0997642	-0.0235399			0.01244	10.74	0	10.74	0.189947	0.0154101	0.205357	5.30364	0.0922191	0.100544	-0.0240349			0.01244	10.5962	0	10.5962	0.194087	0.0127107	0.206798	5.10133	0.0922058	0.10065	-0.0241615
0.01245	8.3323	3.49937	11.8317	0.119841	0.0456991	0.165541	6.83867	0.0922769	0.0997653	-0.0235626			0.01245	10.7433	0	10.7433	0.190054	0.0154101	0.205464	5.30818	0.0922206	0.100546	-0.0240589			0.01245	10.6016	0	10.6016	0.194193	0.0127107	0.206904	5.10899	0.0922073	0.100651	-0.0241857
0.01246	8.332	3.50278	11.8348	0.119925	0.0457342	0.165659	6.84305	0.0922785	0.0997664	-0.0235852			0.01246	10.7465	0	10.7465	0.190162	0.0154101	0.205572	5.31271	0.0922222	0.100547	-0.024083			0.01246	10.607	0	10.607	0.194299	0.0127107	0.20701	5.11662	0.0922088	0.100653	-0.0242099
0.01247	8.3317	3.50619	11.8379	0.120008	0.0457692	0.165777	6.84743	0.0922802	0.0997675	-0.0236079			0.01247	10.7497	0	10.7497	0.190269	0.0154101	0.205679	5.31725	0.0922237	0.100549	-0.024107			0.01247	10.6125	0	10.6125	0.194405	0.0127107	0.207116	5.12423	0.0922103	0.100655	-0.024234
0.01248	8.3314	3.50961	11.841	0.120091	0.0458043	0.165896	6.85181	0.0922819	0.0997686	-0.0236305			0.01248	10.7529	0	10.7529	0.190377	0.0154101	0.205787	5.32179	0.0922252	0.100551	-0.0241311			0.01248	10.6178	0	10.6178	0.194512	0.0127107	0.207222	5.13182	0.0922118	0.100656	-0.0242582
0.01249	8.3311	3.51302	11.8441	0.120175	0.0458394	0.166014	6.8562	0.0922836	0.0997697	-0.0236532			0.01249	10.7561	0	10.7561	0.190484	0.0154101	0.205895	5.32633	0.0922268	0.100553	-0.0241551			0.01249	10.6232	0	10.6232	0.194618	0.0127107	0.207329	5.13938	0.0922133	0.100658	-0.0242825
0.0125	8.33079	3.51644	11.8472	0.120258	0.0458746	0.166133	6.86059	0.0922852	0.0997709	-0.0236759			0.0125	10.7594	0	10.7594	0.190592	0.0154101	0.206002	5.33087	0.0922283	0.100554	-0.0241792			0.0125	10.6286	0	10.6286	0.194724	0.0127107	0.207435	5.14692	0.0922149	0.10066	-0.0243067
0.01251	8.33049	3.51987	11.8504	0.120341	0.0459098	0.166251	6.86499	0.0922869	0.099772	-0.0236986			0.01251	10.7626	0	10.7626	0.1907	0.0154101	0.20611	5.33541	0.0922298	0.100556	-0.0242033			0.01251	10.6339	0	10.6339	0.194831	0.0127107	0.207541	5.15443	0.0922164	0.100661	-0.0243309
0.01252	8.33019	3.5233	11.8535	0.120425	0.045945	0.16637	6.86939	0.0922886	0.0997731	-0.0237213			0.01252	10.7658	0	10.7658	0.190807	0.0154101	0.206218	5.33995	0.0922313	0.100558	-0.0242274			0.01252	10.6392	0	10.6392	0.194937	0.0127107	0.207648	5.16192	0.0922179	0.100663	-0.0243551
0.01253	8.32988	3.52673	11.8566	0.120508	0.0459802	0.166488	6.87379	0.0922903	0.0997742	-0.023744			0.01253	10.769	0	10.769	0.190915	0.0154101	0.206325	5.3445	0.0922329	0.100559	-0.0242515			0.01253	10.6445	0	10.6445	0.195043	0.0127107	0.207754	5.16938	0.0922194	0.100665	-0.0243794
0.01254	8.32958	3.53017	11.8597	0.120591	0.0460155	0.166607	6.8782	0.092292	0.0997753	-0.0237667			0.01254	10.7723	0	10.7723	0.191023	0.0154101	0.206433	5.34904	0.0922344	0.100561	-0.0242756			0.01254	10.6498	0	10.6498	0.19515	0.0127107	0.207861	5.17682	0.0922209	0.100667	-0.0244037
0.01255	8.32927	3.53361	11.8629	0.120675	0.0460509	0.166725	6.88262	0.0922937	0.0997764	-0.0237894			0.01255	10.7755	0	10.7755	0.191131	0.0154101	0.206541	5.35359	0.0922359	0.100563	-0.0242997			0.01255	10.6551	0	10.6551	0.195257	0.0127107	0.207967	5.18424	0.0922224	0.100668	-0.0244279
0.01256	8.32896	3.53705	11.866	0.120758	0.0460862	0.166844	6.88703	0.0922953	0.0997775	-0.0238122			0.01256	10.7787	0	10.7787	0.191238	0.0154101	0.206649	5.35813	0.0922375	0.100564	-0.0243239			0.01256	10.6603	0	10.6603	0.195363	0.0127107	0.208074	5.19163	0.092224	0.10067	-0.0244522
0.01257	8.32866	3.5405	11.8692	0.120841	0.0461216	0.166963	6.89146	0.092297	0.0997787	-0.0238349			0.01257	10.7819	0	10.7819	0.191346	0.0154101	0.206756	5.36268	0.092239	0.100566	-0.024348			0.01257	10.6656	0	10.6656	0.19547	0.0127107	0.208181	5.199	0.0922255	0.100672	-0.0244765
0.01258	8.32835	3.54395	11.8723	0.120924	0.046157	0.167082	6.89588	0.0922987	0.0997798	-0.0238577			0.01258	10.7852	0	10.7852	0.191454	0.0154101	0.206864	5.36722	0.0922405	0.100568	-0.0243722			0.01258	10.6708	0	10.6708	0.195577	0.0127107	0.208287	5.20635	0.092227	0.100673	-0.0245008
0.01259	8.32804	3.5474	11.8754	0.121008	0.0461925	0.1672	6.90032	0.0923004	0.0997809	-0.0238804			0.01259	10.7884	0	10.7884	0.191562	0.0154101	0.206972	5.37177	0.0922421	0.100569	-0.0243964			0.01259	10.676	0	10.676	0.195683	0.0127107	0.208394	5.21368	0.0922285	0.100675	-0.0245252
0.0126	8.32773	3.55086	11.8786	0.121091	0.046228	0.167319	6.90475	0.0923021	0.099782	-0.0239032			0.0126	10.7916	0	10.7916	0.19167	0.0154101	0.20708	5.37632	0.0922436	0.100571	-0.0244206			0.0126	10.6812	0	10.6812	0.19579	0.0127107	0.208501	5.22098	0.09223	0.100677	-0.0245495
0.01261	8.32742	3.55432	11.8817	0.121174	0.0462635	0.167438	6.90919	0.0923038	0.0997831	-0.023926			0.01261	10.7949	0	10.7949	0.191778	0.0154101	0.207188	5.38087	0.0922451	0.100573	-0.0244448			0.01261	10.6864	0	10.6864	0.195897	0.0127107	0.208608	5.22826	0.0922316	0.100678	-0.0245738
0.01262	8.32711	3.55779	11.8849	0.121258	0.0462991	0.167557	6.91364	0.0923055	0.0997843	-0.0239488			0.01262	10.7981	0	10.7981	0.191886	0.0154101	0.207296	5.38541	0.0922467	0.100574	-0.024469			0.01262	10.6915	0	10.6915	0.196004	0.0127107	0.208715	5.23552	0.0922331	0.10068	-0.0245982
0.01263	8.3268	3.56126	11.8881	0.121341	0.0463347	0.167676	6.91808	0.0923072	0.0997854	-0.0239716			0.01263	10.8013	0	10.8013	0.191994	0.0154101	0.207404	5.38996	0.0922482	0.100576	-0.0244932			0.01263	10.6966	0	10.6966	0.196111	0.0127107	0.208822	5.24276	0.0922346	0.100682	-0.0246226
0.01264	8.32649	3.56473	11.8912	0.121424	0.0463703	0.167795	6.92254	0.0923088	0.0997865	-0.0239944			0.01264	10.8045	0	10.8045	0.192102	0.0154101	0.207512	5.39451	0.0922498	0.100578	-0.0245174			0.01264	10.7018	0	10.7018	0.196218	0.0127107	0.208929	5.24997	0.0922361	0.100684	-0.0246469
0.01265	8.32618	3.56821	11.8944	0.121507	0.046406	0.167913	6.92699	0.0923105	0.0997876	-0.0240172			0.01265	10.8078	0	10.8078	0.19221	0.0154101	0.20762	5.39906	0.0922513	0.100579	-0.0245417			0.01265	10.7069	0	10.7069	0.196325	0.0127107	0.209036	5.25717	0.0922376	0.100685	-0.0246713
0.01266	8.32587	3.57169	11.8976	0.121591	0.0464417	0.168032	6.93146	0.0923122	0.0997888	-0.0240401			0.01266	10.811	0	10.811	0.192318	0.0154101	0.207728	5.40362	0.0922528	0.100581	-0.0245659			0.01266	10.712	0	10.712	0.196432	0.0127107	0.209143	5.26434	0.0922392	0.100687	-0.0246957
0.01267	8.32555	3.57517	11.9007	0.121674	0.0464775	0.168151	6.93592	0.0923139	0.0997899	-0.0240629			0.01267	10.8142	0	10.8142	0.192427	0.0154101	0.207837	5.40817	0.0922544	0.100583	-0.0245902			0.01267	10.7171	0	10.7171	0.19654	0.0127107	0.20925	5.27149	0.0922407	0.100689	-0.0247201
0.01268	8.32524	3.57866	11.9039	0.121757	0.0465132	0.16827	6.94039	0.0923156	0.099791	-0.0240858			0.01268	10.8175	0	10.8175	0.192535	0.0154101	0.207945	5.41272	0.0922559	0.100584	-0.0246145			0.01268	10.7221	0	10.7221	0.196647	0.0127107	0.209358	5.27862	0.0922422	0.10069	-0.0247446
0.01269	8.32493	3.58215	11.9071	0.121841	0.046549	0.16839	6.94486	0.0923173	0.0997921	-0.0241086			0.01269	10.8207	0	10.8207	0.192643	0.0154101	0.208053	5.41727	0.0922575	0.100586	-0.0246388			0.01269	10.7272	0	10.7272	0.196754	0.0127107	0.209465	5.28573	0.0922438	0.100692	-0.024769
0.0127	8.32461	3.58565	11.9103	0.121924	0.0465849	0.168509	6.94934	0.092319	0.0997933	-0.0241315			0.0127	10.8239	0	10.8239	0.192751	0.0154101	0.208161	5.42183	0.092259	0.100588	-0.0246631			0.0127	10.7322	0	10.7322	0.196862	0.0127107	0.209572	5.29281	0.0922453	0.100694	-0.0247935
0.01271	8.32429	3.58914	11.9134	0.122007	0.0466208	0.168628	6.95382	0.0923207	0.0997944	-0.0241544			0.01271	10.8272	0	10.8272	0.19286	0.0154101	0.20827	5.42638	0.0922605	0.100589	-0.0246874			0.01271	10.7372	0	10.7372	0.196969	0.0127107	0.20968	5.29988	0.0922468	0.100695	-0.0248179
0.01272	8.32398	3.59265	11.9166	0.12209	0.0466567	0.168747	6.95831	0.0923224	0.0997955	-0.0241773			0.01272	10.8304	0	10.8304	0.192968	0.0154101	0.208378	5.43094	0.0922621	0.100591	-0.0247117			0.01272	10.7422	0	10.7422	0.197076	0.0127107	0.209787	5.30693	0.0922483	0.100697	-0.0248424
0.01273	8.32366	3.59615	11.9198	0.122174	0.0466926	0.168866	6.9628	0.0923241	0.0997967	-0.0242002			0.01273	10.8336	0	10.8336	0.193076	0.0154101	0.208486	5.43549	0.0922636	0.100593	-0.0247361			0.01273	10.7472	0	10.7472	0.197184	0.0127107	0.209895	5.31395	0.0922499	0.100699	-0.0248669
0.01274	8.32334	3.59966	11.923	0.122257	0.0467286	0.168985	6.96729	0.0923258	0.0997978	-0.0242231			0.01274	10.8369	0	10.8369	0.193185	0.0154101	0.208595	5.44005	0.0922652	0.100595	-0.0247604			0.01274	10.7522	0	10.7522	0.197291	0.0127107	0.210002	5.32096	0.0922514	0.100701	-0.0248914
0.01275	8.32303	3.60317	11.9262	0.12234	0.0467646	0.169105	6.97179	0.0923275	0.0997989	-0.024246			0.01275	10.8401	0	10.8401	0.193293	0.0154101	0.208703	5.44461	0.0922667	0.100596	-0.0247848			0.01275	10.7572	0	10.7572	0.197399	0.0127107	0.21011	5.32794	0.0922529	0.100702	-0.0249159
0.01276	8.32271	3.60669	11.9294	0.122423	0.0468007	0.169224	6.9763	0.0923292	0.0998001	-0.0242689			0.01276	10.8434	0	10.8434	0.193402	0.0154101	0.208812	5.44916	0.0922683	0.100598	-0.0248091			0.01276	10.7621	0	10.7621	0.197507	0.0127107	0.210217	5.33491	0.0922545	0.100704	-0.0249404
0.01277	8.32239	3.61021	11.9326	0.122506	0.0468368	0.169343	6.9808	0.0923309	0.0998012	-0.0242919			0.01277	10.8466	0	10.8466	0.19351	0.0154101	0.20892	5.45372	0.0922698	0.1006	-0.0248335			0.01277	10.767	0	10.767	0.197614	0.0127107	0.210325	5.34186	0.092256	0.100706	-0.0249649
0.01278	8.32207	3.61373	11.9358	0.12259	0.0468729	0.169463	6.98531	0.0923326	0.0998023	-0.0243148			0.01278	10.8498	0	10.8498	0.193619	0.0154101	0.209029	5.45828	0.0922714	0.100601	-0.0248579			0.01278	10.772	0	10.772	0.197722	0.0127107	0.210433	5.34878	0.0922575	0.100707	-0.0249895
0.01279	8.32175	3.61726	11.939	0.122673	0.0469091	0.169582	6.98983	0.0923343	0.0998035	-0.0243378			0.01279	10.8531	0	10.8531	0.193727	0.0154101	0.209137	5.46284	0.0922729	0.100603	-0.0248823			0.01279	10.7769	0	10.7769	0.19783	0.0127107	0.210541	5.35569	0.0922591	0.100709	-0.025014
0.0128	8.32142	3.62079	11.9422	0.122756	0.0469453	0.169701	6.99434	0.092336	0.0998046	-0.0243607			0.0128	10.8563	0	10.8563	0.193836	0.0154101	0.209246	5.4674	0.0922745	0.100605	-0.0249067			0.0128	10.7818	0	10.7818	0.197938	0.0127107	0.210649	5.36258	0.0922606	0.100711	-0.0250386
0.01281	8.3211	3.62432	11.9454	0.122839	0.0469815	0.169821	6.99887	0.0923377	0.0998057	-0.0243837			0.01281	10.8595	0	10.8595	0.193944	0.0154101	0.209354	5.47196	0.092276	0.100606	-0.0249312			0.01281	10.7866	0	10.7866	0.198046	0.0127107	0.210756	5.36945	0.0922621	0.100713	-0.0250631
0.01282	8.32078	3.62786	11.9486	0.122923	0.0470178	0.16994	7.00339	0.0923394	0.0998069	-0.0244067			0.01282	10.8628	0	10.8628	0.194053	0.0154101	0.209463	5.47652	0.0922776	0.100608	-0.0249556			0.01282	10.7915	0	10.7915	0.198154	0.0127107	0.210864	5.3763	0.0922637	0.100714	-0.0250877
0.01283	8.32045	3.6314	11.9519	0.123006	0.0470541	0.17006	7.00792	0.0923412	0.099808	-0.0244297			0.01283	10.866	0	10.866	0.194162	0.0154101	0.209572	5.48108	0.0922791	0.10061	-0.0249801			0.01283	10.7964	0	10.7964	0.198262	0.0127107	0.210972	5.38313	0.0922652	0.100716	-0.0251123
0.01284	8.32013	3.63494	11.9551	0.123089	0.0470904	0.170179	7.01246	0.0923429	0.0998091	-0.0244527			0.01284	10.8692	0	10.8692	0.19427	0.0154101	0.20968	5.48564	0.0922807	0.100611	-0.0250045			0.01284	10.8012	0	10.8012	0.19837	0.0127107	0.21108	5.38994	0.0922667	0.100718	-0.0251369
0.01285	8.3198	3.63849	11.9583	0.123172	0.0471268	0.170299	7.01699	0.0923446	0.0998103	-0.0244757			0.01285	10.8725	0	10.8725	0.194379	0.0154101	0.209789	5.4902	0.0922822	0.100613	-0.025029			0.01285	10.806	0	10.806	0.198478	0.0127107	0.211189	5.39673	0.0922683	0.100719	-0.0251616
0.01286	8.31948	3.64204	11.9615	0.123255	0.0471632	0.170419	7.02154	0.0923463	0.0998114	-0.0244988			0.01286	10.8757	0	10.8757	0.194488	0.0154101	0.209898	5.49476	0.0922838	0.100615	-0.0250535			0.01286	10.8108	0	10.8108	0.198586	0.0127107	0.211297	5.40351	0.0922698	0.100721	-0.0251862
0.01287	8.31915	3.64559	11.9647	0.123339	0.0471996	0.170538	7.02608	0.092348	0.0998126	-0.0245218			0.01287	10.879	0	10.879	0.194597	0.0154101	0.210007	5.49933	0.0922853	0.100617	-0.025078			0.01287	10.8156	0	10.8156	0.198694	0.0127107	0.211405	5.41027	0.0922714	0.100723	-0.0252108
0.01288	8.31882	3.64915	11.968	0.123422	0.0472361	0.170658	7.03063	0.0923497	0.0998137	-0.0245448			0.01288	10.8822	0	10.8822	0.194706	0.0154101	0.210116	5.50389	0.0922869	0.100618	-0.0251025			0.01288	10.8204	0	10.8204	0.198802	0.0127107	0.211513	5.41701	0.0922729	0.100725	-0.0252355
0.01289	8.3185	3.65271	11.9712	0.123505	0.0472726	0.170778	7.03518	0.0923514	0.0998148	-0.0245679			0.01289	10.8854	0	10.8854	0.194814	0.0154101	0.210225	5.50845	0.0922884	0.10062	-0.025127			0.01289	10.8252	0	10.8252	0.198911	0.0127107	0.211621	5.42373	0.0922744	0.100726	-0.0252602
0.0129	8.31817	3.65628	11.9744	0.123588	0.0473092	0.170897	7.03974	0.0923531	0.099816	-0.024591			0.0129	10.8887	0	10.8887	0.194923	0.0154101	0.210333	5.51302	0.09229	0.100622	-0.0251516			0.0129	10.83	0	10.83	0.199019	0.0127107	0.21173	5.43043	0.092276	0.100728	-0.0252848
0.01291	8.31784	3.65985	11.9777	0.123671	0.0473458	0.171017	7.0443	0.0923549	0.0998171	-0.024614			0.01291	10.8919	0	10.8919	0.195032	0.0154101	0.210442	5.51758	0.0922915	0.100623	-0.0251761			0.01291	10.8347	0	10.8347	0.199127	0.0127107	0.211838	5.43712	0.0922775	0.10073	-0.0253095
0.01292	8.31751	3.66342	11.9809	0.123755	0.0473824	0.171137	7.04887	0.0923566	0.0998183	-0.0246371			0.01292	10.8952	0	10.8952	0.195141	0.0154101	0.210551	5.52214	0.0922931	0.100625	-0.0252007			0.01292	10.8394	0	10.8394	0.199236	0.0127107	0.211947	5.44378	0.0922791	0.100731	-0.0253342
0.01293	8.31717	3.66699	11.9842	0.123838	0.0474191	0.171257	7.05344	0.0923583	0.0998194	-0.0246602			0.01293	10.8984	0	10.8984	0.19525	0.0154101	0.21066	5.52671	0.0922947	0.100627	-0.0252253			0.01293	10.8442	0	10.8442	0.199344	0.0127107	0.212055	5.45043	0.0922806	0.100733	-0.025359
0.01294	8.31684	3.67057	11.9874	0.123921	0.0474558	0.171377	7.05801	0.09236	0.0998205	-0.0246833			0.01294	10.9016	0	10.9016	0.195359	0.0154101	0.210769	5.53128	0.0922962	0.100628	-0.0252498			0.01294	10.8489	0	10.8489	0.199453	0.0127107	0.212164	5.45707	0.0922821	0.100735	-0.0253837
0.01295	8.31651	3.67415	11.9907	0.124004	0.0474925	0.171497	7.06258	0.0923617	0.0998217	-0.0247064			0.01295	10.9049	0	10.9049	0.195468	0.0154101	0.210878	5.53584	0.0922978	0.10063	-0.0252744			0.01295	10.8536	0	10.8536	0.199561	0.0127107	0.212272	5.46368	0.0922837	0.100737	-0.0254084
0.01296	8.31618	3.67774	11.9939	0.124087	0.0475293	0.171617	7.06716	0.0923634	0.0998228	-0.0247296			0.01296	10.9081	0	10.9081	0.195577	0.0154101	0.210988	5.54041	0.0922993	0.100632	-0.025299			0.01296	10.8583	0	10.8583	0.19967	0.0127107	0.212381	5.47028	0.0922852	0.100738	-0.0254332
0.01297	8.31584	3.68133	11.9972	0.12417	0.0475661	0.171737	7.07175	0.0923652	0.099824	-0.0247527			0.01297	10.9114	0	10.9114	0.195687	0.0154101	0.211097	5.54497	0.0923009	0.100634	-0.0253237			0.01297	10.8629	0	10.8629	0.199779	0.0127107	0.212489	5.47687	0.0922868	0.10074	-0.0254579
0.01298	8.31551	3.68492	12.0004	0.124254	0.0476029	0.171857	7.07633	0.0923669	0.0998251	-0.0247758			0.01298	10.9146	0	10.9146	0.195796	0.0154101	0.211206	5.54954	0.0923025	0.100635	-0.0253483			0.01298	10.8676	0	10.8676	0.199887	0.0127107	0.212598	5.48343	0.0922883	0.100742	-0.0254827
0.01299	8.31517	3.68852	12.0037	0.124337	0.0476398	0.171977	7.08092	0.0923686	0.0998263	-0.024799			0.01299	10.9179	0	10.9179	0.195905	0.0154101	0.211315	5.55411	0.092304	0.100637	-0.0253729			0.01299	10.8723	0	10.8723	0.199996	0.0127107	0.212707	5.48998	0.0922899	0.100743	-0.0255075
0.013	8.31483	3.69212	12.0069	0.12442	0.0476767	0.172097	7.08552	0.0923703	0.0998274	-0.0248222			0.013	10.9211	0	10.9211	0.196014	0.0154101	0.211424	5.55868	0.0923056	0.100639	-0.0253976			0.013	10.8769	0	10.8769	0.200105	0.0127107	0.212816	5.49651	0.0922914	0.100745	-0.0255323
0.01301	8.3145	3.69572	12.0102	0.124503	0.0477136	0.172217	7.09012	0.0923721	0.0998286	-0.0248453			0.01301	10.9243	0	10.9243	0.196124	0.0154101	0.211534	5.56324	0.0923071	0.10064	-0.0254222			0.01301	10.8815	0	10.8815	0.200214	0.0127107	0.212925	5.50303	0.092293	0.100747	-0.0255571
0.01302	8.31416	3.69932	12.0135	0.124586	0.0477506	0.172337	7.09472	0.0923738	0.0998297	-0.0248685			0.01302	10.9276	0	10.9276	0.196233	0.0154101	0.211643	5.56781	0.0923087	0.100642	-0.0254469			0.01302	10.8861	0	10.8861	0.200323	0.0127107	0.213033	5.50953	0.0922945	0.100749	-0.0255819
0.01303	8.31382	3.70293	12.0168	0.124669	0.0477876	0.172457	7.09932	0.0923755	0.0998309	-0.0248917			0.01303	10.9308	0	10.9308	0.196342	0.0154101	0.211752	5.57238	0.0923103	0.100644	-0.0254716			0.01303	10.8908	0	10.8908	0.200432	0.0127107	0.213142	5.51601	0.0922961	0.10075	-0.0256068
0.01304	8.31348	3.70655	12.02	0.124753	0.0478247	0.172577	7.10393	0.0923772	0.099832	-0.0249149			0.01304	10.9341	0	10.9341	0.196452	0.0154101	0.211862	5.57695	0.0923118	0.100645	-0.0254963			0.01304	10.8953	0	10.8953	0.200541	0.0127107	0.213251	5.52248	0.0922976	0.100752	-0.0256316
0.01305	8.31314	3.71016	12.0233	0.124836	0.0478618	0.172697	7.10854	0.092379	0.0998332	-0.0249381			0.01305	10.9373	0	10.9373	0.196561	0.0154101	0.211971	5.58152	0.0923134	0.100647	-0.025521			0.01305	10.8999	0	10.8999	0.20065	0.0127107	0.21336	5.52893	0.0922992	0.100754	-0.0256565
0.01306	8.3128	3.71378	12.0266	0.124919	0.0478989	0.172818	7.11316	0.0923807	0.0998343	-0.0249613			0.01306	10.9406	0	10.9406	0.19667	0.0154101	0.21208	5.58609	0.092315	0.100649	-0.0255457			0.01306	10.9045	0	10.9045	0.200759	0.0127107	0.213469	5.53537	0.0923007	0.100756	-0.0256813
0.01307	8.31245	3.7174	12.0299	0.125002	0.0479361	0.172938	7.11778	0.0923824	0.0998355	-0.0249846			0.01307	10.9438	0	10.9438	0.19678	0.0154101	0.21219	5.59066	0.0923165	0.100651	-0.0255705			0.01307	10.9091	0	10.9091	0.200868	0.0127107	0.213579	5.54179	0.0923023	0.100757	-0.0257062
0.01308	8.31211	3.72103	12.0331	0.125085	0.0479733	0.173058	7.1224	0.0923842	0.0998366	-0.0250078			0.01308	10.9471	0	10.9471	0.196889	0.0154101	0.212299	5.59523	0.0923181	0.100652	-0.0255952			0.01308	10.9136	0	10.9136	0.200977	0.0127107	0.213688	5.54819	0.0923038	0.100759	-0.0257311
0.01309	8.31177	3.72466	12.0364	0.125168	0.0480105	0.173179	7.12703	0.0923859	0.0998378	-0.0250311			0.01309	10.9503	0	10.9503	0.196999	0.0154101	0.212409	5.5998	0.0923197	0.100654	-0.02562			0.01309	10.9181	0	10.9181	0.201086	0.0127107	0.213797	5.55458	0.0923054	0.100761	-0.025756
0.0131	8.31142	3.72829	12.0397	0.125251	0.0480478	0.173299	7.13166	0.0923876	0.099839	-0.0250543			0.0131	10.9535	0	10.9535	0.197108	0.0154101	0.212518	5.60437	0.0923212	0.100656	-0.0256448			0.0131	10.9227	0	10.9227	0.201196	0.0127107	0.213906	5.56096	0.0923069	0.100762	-0.0257809
0.01311	8.31107	3.73193	12.043	0.125335	0.0480851	0.17342	7.13629	0.0923894	0.0998401	-0.0250776			0.01311	10.9568	0	10.9568	0.197218	0.0154101	0.212628	5.60894	0.0923228	0.100657	-0.0256695			0.01311	10.9272	0	10.9272	0.201305	0.0127107	0.214016	5.56732	0.0923085	0.100764	-0.0258059
0.01312	8.31073	3.73557	12.0463	0.125418	0.0481224	0.17354	7.14093	0.0923911	0.0998413	-0.0251009			0.01312	10.96	0	10.96	0.197328	0.0154101	0.212738	5.61351	0.0923244	0.100659	-0.0256943			0.01312	10.9317	0	10.9317	0.201414	0.0127107	0.214125	5.57366	0.0923101	0.100766	-0.0258308
0.01313	8.31038	3.73921	12.0496	0.125501	0.0481598	0.173661	7.14557	0.0923928	0.0998424	-0.0251242			0.01313	10.9633	0	10.9633	0.197437	0.0154101	0.212847	5.61809	0.092326	0.100661	-0.0257191			0.01313	10.9362	0	10.9362	0.201524	0.0127107	0.214234	5.57999	0.0923116	0.100768	-0.0258557
0.01314	8.31003	3.74286	12.0529	0.125584	0.0481972	0.173781	7.15021	0.0923946	0.0998436	-0.0251475			0.01314	10.9665	0	10.9665	0.197547	0.0154101	0.212957	5.62266	0.0923275	0.100662	-0.025744			0.01314	10.9407	0	10.9407	0.201633	0.0127107	0.214344	5.58631	0.0923132	0.100769	-0.0258807
0.01315	8.30968	3.74651	12.0562	0.125667	0.0482347	0.173902	7.15486	0.0923963	0.0998447	-0.0251708			0.01315	10.9698	0	10.9698	0.197657	0.0154101	0.213067	5.62723	0.0923291	0.100664	-0.0257688			0.01315	10.9452	0	10.9452	0.201743	0.0127107	0.214453	5.59261	0.0923147	0.100771	-0.0259057
0.01316	8.30933	3.75016	12.0595	0.12575	0.0482722	0.174022	7.15951	0.092398	0.0998459	-0.0251941			0.01316	10.973	0	10.973	0.197766	0.0154101	0.213177	5.6318	0.0923307	0.100666	-0.0257936			0.01316	10.9496	0	10.9496	0.201852	0.0127107	0.214563	5.59889	0.0923163	0.100773	-0.0259307
0.01317	8.30898	3.75381	12.0628	0.125833	0.0483097	0.174143	7.16416	0.0923998	0.0998471	-0.0252175			0.01317	10.9763	0	10.9763	0.197876	0.0154101	0.213286	5.63637	0.0923323	0.100668	-0.0258185			0.01317	10.9541	0	10.9541	0.201962	0.0127107	0.214672	5.60516	0.0923178	0.100775	-0.0259557
0.01318	8.30863	3.75747	12.0661	0.125916	0.0483473	0.174264	7.16882	0.0924015	0.0998482	-0.0252408			0.01318	10.9795	0	10.9795	0.197986	0.0154101	0.213396	5.64095	0.0923338	0.100669	-0.0258434			0.01318	10.9585	0	10.9585	0.202071	0.0127107	0.214782	5.61142	0.0923194	0.100776	-0.0259807
0.01319	8.30827	3.76114	12.0694	0.125999	0.0483848	0.174384	7.17348	0.0924033	0.0998494	-0.0252641			0.01319	10.9828	0	10.9828	0.198096	0.0154101	0.213506	5.64552	0.0923354	0.100671	-0.0258682			0.01319	10.9629	0	10.9629	0.202181	0.0127107	0.214892	5.61766	0.092321	0.100778	-0.0260057
0.0132	8.30792	3.7648	12.0727	0.126082	0.0484225	0.174505	7.17815	0.092405	0.0998506	-0.0252875			0.0132	10.986	0	10.986	0.198206	0.0154101	0.213616	5.65009	0.092337	0.100673	-0.0258931			0.0132	10.9674	0	10.9674	0.202291	0.0127107	0.215001	5.62389	0.0923225	0.10078	-0.0260307
0.01321	8.30757	3.76847	12.076	0.126166	0.0484602	0.174626	7.18281	0.0924068	0.0998517	-0.0253109			0.01321	10.9893	0	10.9893	0.198316	0.0154101	0.213726	5.65467	0.0923386	0.100674	-0.025918			0.01321	10.9718	0	10.9718	0.2024	0.0127107	0.215111	5.6301	0.0923241	0.100781	-0.0260558
0.01322	8.30721	3.77214	12.0794	0.126249	0.0484979	0.174746	7.18748	0.0924085	0.0998529	-0.0253343			0.01322	10.9925	0	10.9925	0.198426	0.0154101	0.213836	5.65924	0.0923401	0.100676	-0.025943			0.01322	10.9762	0	10.9762	0.20251	0.0127107	0.215221	5.6363	0.0923257	0.100783	-0.0260809
0.01323	8.30685	3.77582	12.0827	0.126332	0.0485356	0.174867	7.19216	0.0924102	0.099854	-0.0253577			0.01323	10.9958	0	10.9958	0.198536	0.0154101	0.213946	5.66382	0.0923417	0.100678	-0.0259679			0.01323	10.9806	0	10.9806	0.20262	0.0127107	0.215331	5.64249	0.0923272	0.100785	-0.0261059
0.01324	8.3065	3.7795	12.086	0.126415	0.0485734	0.174988	7.19684	0.092412	0.0998552	-0.0253811			0.01324	10.999	0	10.999	0.198646	0.0154101	0.214056	5.66839	0.0923433	0.10068	-0.0259928			0.01324	10.985	0	10.985	0.20273	0.0127107	0.215441	5.64866	0.0923288	0.100787	-0.026131
0.01325	8.30614	3.78318	12.0893	0.126498	0.0486112	0.175109	7.20152	0.0924137	0.0998564	-0.0254045			0.01325	11.0022	0	11.0022	0.198756	0.0154101	0.214166	5.67296	0.0923449	0.100681	-0.0260178			0.01325	10.9893	0	10.9893	0.20284	0.0127107	0.215551	5.65482	0.0923304	0.100788	-0.0261561
0.01326	8.30578	3.78687	12.0926	0.126581	0.0486491	0.17523	7.2062	0.0924155	0.0998575	-0.0254279			0.01326	11.0055	0	11.0055	0.198866	0.0154101	0.214276	5.67754	0.0923465	0.100683	-0.0260427			0.01326	10.9937	0	10.9937	0.20295	0.0127107	0.215661	5.66096	0.0923319	0.10079	-0.0261812
0.01327	8.30542	3.79055	12.096	0.126664	0.048687	0.175351	7.21089	0.0924172	0.0998587	-0.0254513			0.01327	11.0087	0	11.0087	0.198976	0.0154101	0.214386	5.68211	0.092348	0.100685	-0.0260677			0.01327	10.9981	0	10.9981	0.20306	0.0127107	0.215771	5.66709	0.0923335	0.100792	-0.0262063
0.01328	8.30506	3.79425	12.0993	0.126747	0.0487249	0.175472	7.21558	0.092419	0.0998599	-0.0254748			0.01328	11.012	0	11.012	0.199086	0.0154101	0.214496	5.68669	0.0923496	0.100686	-0.0260927			0.01328	11.0024	0	11.0024	0.20317	0.0127107	0.215881	5.67321	0.0923351	0.100794	-0.0262315
0.01329	8.30469	3.79794	12.1026	0.12683	0.0487629	0.175593	7.22027	0.0924207	0.0998611	-0.0254982			0.01329	11.0152	0	11.0152	0.199196	0.0154101	0.214606	5.69126	0.0923512	0.100688	-0.0261177			0.01329	11.0067	0	11.0067	0.20328	0.0127107	0.215991	5.67932	0.0923366	0.100795	-0.0262566
0.0133	8.30433	3.80164	12.106	0.126913	0.0488009	0.175714	7.22497	0.0924225	0.0998622	-0.0255217			0.0133	11.0185	0	11.0185	0.199306	0.0154101	0.214717	5.69584	0.0923528	0.10069	-0.0261427			0.0133	11.0111	0	11.0111	0.20339	0.0127107	0.216101	5.68541	0.0923382	0.100797	-0.0262818
0.01331	8.30397	3.80534	12.1093	0.126996	0.0488389	0.175835	7.22967	0.0924242	0.0998634	-0.0255451			0.01331	11.0217	0	11.0217	0.199417	0.0154101	0.214827	5.70041	0.0923544	0.100692	-0.0261677			0.01331	11.0154	0	11.0154	0.2035	0.0127107	0.216211	5.69149	0.0923398	0.100799	-0.0263069
0.01332	8.3036	3.80905	12.1126	0.127079	0.048877	0.175956	7.23437	0.092426	0.0998646	-0.0255686			0.01332	11.025	0	11.025	0.199527	0.0154101	0.214937	5.70499	0.092356	0.100693	-0.0261928			0.01332	11.0197	0	11.0197	0.203611	0.0127107	0.216321	5.69756	0.0923413	0.100801	-0.0263321
0.01333	8.30324	3.81275	12.116	0.127162	0.0489151	0.176077	7.23908	0.0924277	0.0998657	-0.0255921			0.01333	11.0282	0	11.0282	0.199637	0.0154101	0.215047	5.70957	0.0923576	0.100695	-0.0262178			0.01333	11.024	0	11.024	0.203721	0.0127107	0.216432	5.70361	0.0923429	0.100802	-0.0263573
0.01334	8.30287	3.81646	12.1193	0.127245	0.0489533	0.176199	7.24379	0.0924295	0.0998669	-0.0256156			0.01334	11.0315	0	11.0315	0.199748	0.0154101	0.215158	5.71414	0.0923591	0.100697	-0.0262429			0.01334	11.0283	0	11.0283	0.203831	0.0127107	0.216542	5.70965	0.0923445	0.100804	-0.0263825
0.01335	8.3025	3.82018	12.1227	0.127328	0.0489915	0.17632	7.2485	0.0924313	0.0998681	-0.0256391			0.01335	11.0347	0	11.0347	0.199858	0.0154101	0.215268	5.71872	0.0923607	0.100699	-0.0262679			0.01335	11.0326	0	11.0326	0.203942	0.0127107	0.216652	5.71568	0.0923461	0.100806	-0.0264077
0.01336	8.30213	3.8239	12.126	0.127411	0.0490297	0.176441	7.25321	0.092433	0.0998693	-0.0256627			0.01336	11.038	0	11.038	0.199968	0.0154101	0.215378	5.72329	0.0923623	0.1007	-0.026293			0.01336	11.0368	0	11.0368	0.204052	0.0127107	0.216763	5.72169	0.0923476	0.100808	-0.026433
0.01337	8.30176	3.82762	12.1294	0.127494	0.0490679	0.176562	7.25793	0.0924348	0.0998704	-0.0256862			0.01337	11.0412	0	11.0412	0.200079	0.0154101	0.215489	5.72787	0.0923639	0.100702	-0.0263181			0.01337	11.0411	0	11.0411	0.204162	0.0127107	0.216873	5.7277	0.0923492	0.100809	-0.0264582
[truncated: 18,663 more rows]

## Sheet: figure S2
figure S2
	note * quantities are non dimensionalised as described in the body text
[truncated: 52 more rows]

## Sheet: figure S4
figure 10
[truncated: 20,702 more rows]

## Sheet: figure S5
figure 11
[truncated: 101 more rows]
