# Supplementary material for: A dynamics and stability framework for avian jumping take-off
Source: R Soc Open Sci. 2018 Oct 31;5(10):181544. doi: 10.1098/rsos.181544 (PMC6227979; doi:10.1098/rsos.181544)
Supplement: Maplesim multibody model of a dynamic jumping system driven by input leg joint kinematics [file rsos181544supp11.zip]

Archive with 1 entries (1 files):
- rsos181544supp11.msim
